# Supplementary material for: Multiple independent MGR5 alleles contribute to a clinal pattern in leaf magnesium across the distribution of Arabidopsis thaliana
Source: New Phytol. 2025 Mar 24;246(4):1861–74. doi: 10.1111/nph.70069 (PMC12018779; doi:10.1111/nph.70069)
Supplement: Supplementary file 2 — Table S1 Accession information with bioclimatic and soil variables. Table S2 Principal component analysis using genetic data from 578 European Arabidopsis thaliana accessions. Table S3 GATK call at MGR5 S470fs (chr5:21391927) in the Eurasian panel. Table S4 SNP identified through GWAS for leaf Mg variation in the European panel with information for the Moroccan samples. Table S5 Primers used in this study. Table S6 Genome‐wide significant SNP for leaf Mg variation in the Eurasian panel. Table S7 Contribution of the variants identified through GWAS for leaf Mg variation in the European panel to the latitudinal cline in leaf Mg. Table S8 Difference in leaf Mg between Europe and Santo Antão. Table S9 Genome‐wide significant SNP for leaf Mg variation in Santo Antão. Table S10 Genotype information at MGR5 L77fs (chr5:21394004) in Santo Antão accessions based on the VCF published in Fulgione et al. (2022). Please note: Wiley is not responsible for the content or functionality of any Supporting Information supplied by the authors. Any queries (other than missing material) should be directed to the New Phytologist Central Office. [file NPH-246-1861-s002.xlsx]

## Sheet: Table_S1
Table S1: Accessions information with bioclimatic and soil variables.
Accession_ID	Mg_blues (µg/g DW)	Latitude	Longitude	bio1	bio2	bio3	bio4	bio5	bio6	bio7	bio8	bio9	bio10	bio11	bio12	bio13	bio14	bio15	bio16	bio17	bio18	bio19	awc	bulk_density	CaCO3	CEC	clay	CN	coarse_fragments	K	N	P	ph	sand	silt	srad_mean	ai	Mg(Soil) mg/kg
88	4381.24	47.4	0.683333	11.8292	8.825	37.8755	557.541	25.5	2.2	23.3	6.05	18.9167	18.9167	5.35	661	67	38	14.927	191	134	134	188	0.0810467	1.35148	56.8353	14.5309	22.4018	13.596	15.1497	226.205	1.24011	36.8441	7.18679	51.2259	26.3723	11783.8	0.6404	38
108	4249.46	48.5167	-4.06667	11.1	6.41667	37.7451	392.538	20.8	3.8	17	7.56667	15.9833	16.1333	6.7	1091	132	49	31.8049	387	166	193	371	0.091235	1.40968	38.2883	11.7758	17.3301	13.4825	11.2801	201.767	2.77252	44.4902	6.17446	22.3967	60.2732	11146.6	1.2798	31
139	4489.04	48.5167	-4.06667	11.1	6.41667	37.7451	392.538	20.8	3.8	17	7.56667	15.9833	16.1333	6.7	1091	132	49	31.8049	387	166	193	371	0.091235	1.40968	38.2883	11.7758	17.3301	13.4825	11.2801	201.767	2.77252	44.4902	6.17446	22.3967	60.2732	11146.6	1.2798	31
159	4812.74	47.35	3.93333	9.325	7.7	32.3529	596.431	22.7	-1.1	23.8	3.21667	5.13333	16.7833	2.13333	859	81	60	10.7757	235	188	213	221	0.102306	1.01263	25.1465	11.5001	24.2136	13.3218	25.5922	143.399	2.19526	25.7374	5.86265	27.3404	48.446	11838.9	0.9524	29
265	3798.74	44.65	-1.16667	12.9625	9.55833	42.2935	483.412	25.2	2.6	22.6	8	18.9	18.9833	7.3	949	114	43	27.2302	322	158	187	292	0.0714254	1.13536	0	5.86975	11.7462	15.6286	7.82343	237.269	2.04335	10.1249	5.43571	70.7523	17.5014	12972.3	0.9147	NA
350	5330.87	46.6667	4.11667	10.7208	9.175	35.562	621.583	25.4	-0.4	25.8	16.6833	6.66667	18.5667	3.28333	774	79	47	16.019	217	152	217	174	0.103813	1.23484	0.782203	11.0729	24.9898	10.5562	12.9344	237.67	1.74363	36.6196	6.27688	31.8228	43.1874	12031.6	0.7753	36
351	5287.28	46.6667	4.11667	10.7208	9.175	35.562	621.583	25.4	-0.4	25.8	16.6833	6.66667	18.5667	3.28333	774	79	47	16.019	217	152	217	174	0.103813	1.23484	0.782203	11.0729	24.9898	10.5562	12.9344	237.67	1.74363	36.6196	6.27688	31.8228	43.1874	12031.6	0.7753	36
403	6134.52	49.3667	16.2667	7.80417	8.40833	30.2458	742.356	23.1	-4.7	27.8	16.85	0.0166667	16.85	-1.35	533	82	24	44.1013	218	76	218	78	0.0836901	1.44873	0	10.3687	12.8901	14.6462	16.0225	180.962	1.60809	25.1844	5.27164	44.2036	42.9063	10949.6	0.62	47
410	5450.87	49.4211	16.3497	7.94167	8.2	30.0366	736.228	22.9	-4.4	27.3	15.4167	0.2	16.9	-1.15	522	80	23	44.3319	213	74	213	75	0.0849985	1.43716	43.628	15.2468	21.826	10.8863	16.388	189.445	2.19767	30.0511	7.22724	34.0241	44.1499	10954.8	0.6057	45
424	5413.65	49.4112	16.2815	7.39583	8.24167	30.0791	733.808	22.5	-4.9	27.4	16.35	-0.3	16.35	-1.63333	560	85	26	42.7453	226	82	226	85	0.082405	1.40004	0	11.5314	18.0526	10.3825	16.1173	205.518	2.13412	38.8842	5.95462	44.1396	37.8078	10930.9	0.66	47
428	4840.91	49.403	16.232	7.34583	8.35833	30.2838	733.654	22.6	-5	27.6	16.3	-0.366667	16.3	-1.68333	560	84	26	42.5483	226	82	226	85	0.0924156	1.36789	5.69974	10.9768	15.6137	10.593	11.8168	112.26	1.64219	32.0087	5.58169	50.2091	34.1772	10929.4	0.6601	47
430	4348.43	47	15.5	9.04167	9.73333	32.0175	778.533	24.8	-5.6	30.4	18.4167	-0.766667	18.4167	-0.766667	841	122	25	47.6747	355	97	355	97	0.0959191	1.2836	9.01262	12.8859	17.763	9.77699	13.6845	255.163	1.62898	37.096	6.92974	42.3321	39.9049	11590.5	0.9494	51
630	4279.4	40.7777	-72.9069	11.1458	9.00833	27.8896	860.685	27.6	-4.7	32.3	3.03333	19.1333	21.7167	0.55	1065	102	73	11.0518	289	236	247	273	NA	NA	NA	NA	NA	NA	NA	NA	NA	NA	NA	NA	NA	13727.8	0.8721	NA
763	4205.26	42.3	74.3667	-2.99583	13.675	29.7283	1198.78	19.9	-26.1	46	8.01667	-18.3333	10.1167	-18.3333	451	72	16	48.3172	193	56	153	56	NA	NA	NA	NA	NA	NA	NA	NA	NA	NA	NA	NA	NA	14876.8	0.448	NA
766	5465.65	42.5833	73.6333	-4.28333	13.5167	32.649	1032.26	16.9	-24.5	41.4	0.533333	-16.9667	7.35	-16.9667	639	93	25	40.8726	253	87	197	87	NA	NA	NA	NA	NA	NA	NA	NA	NA	NA	NA	NA	NA	14493.8	0.6496	NA
768	4613.82	42.8	76.35	0.716667	10.4	29.0503	962.583	18.7	-17.1	35.8	9.7	-11.5	11.7167	-11.5	356	60	7	65.9446	173	25	165	25	NA	NA	NA	NA	NA	NA	NA	NA	NA	NA	NA	NA	NA	14747.6	0.3534	NA
772	5299.32	37.35	72.4667	1.625	12.5	31.0945	1026.58	22.1	-18.1	40.2	-0.0166667	13.4	13.6167	-11.1667	155	27	2	58.01	74	14	21	41	NA	NA	NA	NA	NA	NA	NA	NA	NA	NA	NA	NA	NA	15208.7	0.1325	NA
801	5235.36	37.9169	-84.4639	12.5583	11.8833	33.6638	882.347	30.1	-5.2	35.3	21.1	13.6333	23.1833	1.33333	1169	120	70	15.9865	345	248	322	265	NA	NA	NA	NA	NA	NA	NA	NA	NA	NA	NA	NA	NA	14092.8	0.9163	NA
870	5134.34	41.8266	-86.4366	9.58333	10.0667	27.5799	974.041	28	-8.5	36.5	21.2667	-1.41667	21.2667	-2.86667	985	100	46	20.1105	286	174	286	183	NA	NA	NA	NA	NA	NA	NA	NA	NA	NA	NA	NA	NA	13051.2	0.873	NA
915	5694.15	41.8972	-71.4378	9.70833	11.35	31.3536	910.179	27.9	-8.3	36.2	1.13333	18.1333	20.7667	-1.65	1206	118	86	8.87694	331	272	280	306	NA	NA	NA	NA	NA	NA	NA	NA	NA	NA	NA	NA	NA	13269.6	1.0444	NA
932	5550.33	42.3634	-71.1445	10.2083	11.3667	30.5556	934.196	29.2	-8	37.2	1.2	19.1333	21.6667	-1.45	1140	106	86	7.12056	308	263	268	288	NA	NA	NA	NA	NA	NA	NA	NA	NA	NA	NA	NA	NA	12965.3	0.916	NA
991	5370.42	55.3833	14.05	NA	NA	NA	NA	NA	NA	NA	NA	NA	NA	NA	NA	NA	NA	NA	NA	NA	NA	NA	NA	NA	NA	NA	NA	NA	NA	NA	NA	NA	NA	NA	NA	NA	NA	NA
992	5148.49	55.3833	14.05	NA	NA	NA	NA	NA	NA	NA	NA	NA	NA	NA	NA	NA	NA	NA	NA	NA	NA	NA	NA	NA	NA	NA	NA	NA	NA	NA	NA	NA	NA	NA	NA	NA	NA	NA
997	5990.78	55.3833	14.05	NA	NA	NA	NA	NA	NA	NA	NA	NA	NA	NA	NA	NA	NA	NA	NA	NA	NA	NA	NA	NA	NA	NA	NA	NA	NA	NA	NA	NA	NA	NA	NA	NA	NA	NA
1002	4523	55.3833	14.05	NA	NA	NA	NA	NA	NA	NA	NA	NA	NA	NA	NA	NA	NA	NA	NA	NA	NA	NA	NA	NA	NA	NA	NA	NA	NA	NA	NA	NA	NA	NA	NA	NA	NA	NA
1061	4817.26	55.7167	14.1333	7.57917	6.85833	29.1844	620.701	21.1	-2.4	23.5	8.3	2.53333	15.5667	0.466667	679	70	39	18.8856	206	132	171	167	0.0725464	1.4459	8.96609	11.8903	10.5954	10.9064	8.46881	117.43	1.61337	50.6603	6.24839	66.5172	22.8874	9923.83	0.9303	40
1062	5363.21	55.7167	14.1333	7.57917	6.85833	29.1844	620.701	21.1	-2.4	23.5	8.3	2.53333	15.5667	0.466667	679	70	39	18.8856	206	132	171	167	0.0725464	1.4459	8.96609	11.8903	10.5954	10.9064	8.46881	117.43	1.61337	50.6603	6.24839	66.5172	22.8874	9923.83	0.9303	40
1063	5731.59	55.7167	14.1333	7.57917	6.85833	29.1844	620.701	21.1	-2.4	23.5	8.3	2.53333	15.5667	0.466667	679	70	39	18.8856	206	132	171	167	0.0725464	1.4459	8.96609	11.8903	10.5954	10.9064	8.46881	117.43	1.61337	50.6603	6.24839	66.5172	22.8874	9923.83	0.9303	40
1066	4919.08	55.7167	14.1333	7.57917	6.85833	29.1844	620.701	21.1	-2.4	23.5	8.3	2.53333	15.5667	0.466667	679	70	39	18.8856	206	132	171	167	0.0725464	1.4459	8.96609	11.8903	10.5954	10.9064	8.46881	117.43	1.61337	50.6603	6.24839	66.5172	22.8874	9923.83	0.9303	40
1158	4506.02	56.7	16.5167	7.07083	7.55833	29.4099	665.058	21.6	-4.1	25.7	14.9167	1.61667	15.7	-0.516667	521	56	31	20.1019	162	98	151	119	0.0762634	1.13323	13.1933	12.9136	13.5254	13.7391	8.33399	96.1582	2.72223	27.901	6.05023	61.5675	24.9071	10130	0.7015	29
1254	4675.52	59.4333	17.0167	6.27917	7.525	26.9713	740.207	21.6	-6.3	27.9	15.8167	-1.9	15.8167	-2.38333	529	65	23	29.9458	179	85	179	98	NA	NA	0	18.4256	12.7627	22.3435	NA	158.155	2.78044	17.2388	4.61422	73.6656	13.5717	9761	0.6914	NA
1257	5080.7	59.4333	17.0167	6.27917	7.525	26.9713	740.207	21.6	-6.3	27.9	15.8167	-1.9	15.8167	-2.38333	529	65	23	29.9458	179	85	179	98	NA	NA	0	18.4256	12.7627	22.3435	NA	158.155	2.78044	17.2388	4.61422	73.6656	13.5717	9761	0.6914	NA
1317	4563.51	59.5667	16.8667	6.20833	7.76667	27.3474	749.736	21.8	-6.6	28.4	15.8667	-2.1	15.8667	-2.58333	534	70	24	30.7764	184	88	184	98	NA	NA	1.64497	17.7134	31.4881	14.2113	NA	188.915	2.15733	26.316	6.1002	32.3673	36.1445	9693.67	0.7079	NA
1552	5342.17	63.0833	18.3667	3.03333	7.93333	26.6219	788.613	19.5	-10.3	29.8	3.18333	1.66667	13.35	-6.06667	718	86	36	28.8222	239	123	204	152	0.0875597	1.04644	0	12.6207	7.19733	26.012	11.2603	150.367	2.23928	25.7289	4.54514	67.7862	25.0164	8956.67	1.142	32
1829	5137.82	42.051	-86.509	9.54583	9.49167	26.662	962.132	27.7	-7.9	35.6	20.4667	-1.35	21.2167	-2.56667	949	98	42	21.1473	279	162	274	175	NA	NA	NA	NA	NA	NA	NA	NA	NA	NA	NA	NA	NA	13089.8	0.846	NA
1853	5464.01	43.595	-86.2657	7.59583	10.8083	29.2117	979.69	27	-10	37	15.05	-3.85	19.3167	-4.66667	863	107	38	25.4393	283	152	229	163	NA	NA	NA	NA	NA	NA	NA	NA	NA	NA	NA	NA	NA	12754.8	0.8421	NA
1872	5027.54	43.595	-86.2657	7.59583	10.8083	29.2117	979.69	27	-10	37	15.05	-3.85	19.3167	-4.66667	863	107	38	25.4393	283	152	229	163	NA	NA	NA	NA	NA	NA	NA	NA	NA	NA	NA	NA	NA	12754.8	0.8421	NA
1890	5241.02	43.5139	-86.1859	7.85	11.05	30.0272	965.646	27.1	-9.7	36.8	15.0667	-3.36667	19.4333	-4.23333	848	105	37	25.2241	275	151	223	163	NA	NA	NA	NA	NA	NA	NA	NA	NA	NA	NA	NA	NA	12811.7	0.8212	NA
1925	4780.95	43.5251	-86.1843	7.8	11.0833	29.955	969.927	27.2	-9.8	37	15.05	-3.46667	19.45	-4.33333	849	106	37	25.2773	275	151	223	163	NA	NA	NA	NA	NA	NA	NA	NA	NA	NA	NA	NA	NA	12799.2	0.8245	NA
1954	4458.02	43.5187	-86.1739	7.7875	11.0917	30.0587	966.409	27.1	-9.8	36.9	15	-3.43333	19.3833	-4.31667	848	104	37	25.041	275	150	225	163	NA	NA	NA	NA	NA	NA	NA	NA	NA	NA	NA	NA	NA	12828.5	0.8249	NA
2016	4002.82	43.5356	-86.1788	7.77917	11.1083	29.8611	974.634	27.3	-9.9	37.2	15.05	-3.53333	19.4833	-4.43333	852	105	37	25.2235	277	151	226	163	NA	NA	NA	NA	NA	NA	NA	NA	NA	NA	NA	NA	NA	12791.8	0.8297	NA
2171	5238.5	42.148	-86.431	9.50833	9.63333	27.1361	961.022	27.7	-7.8	35.5	20.3833	-1.36667	21.1833	-2.6	934	100	41	21.7087	279	158	268	172	NA	NA	NA	NA	NA	NA	NA	NA	NA	NA	NA	NA	NA	13044.7	0.8248	NA
2202	4497.05	43.7623	-86.3929	7.74167	10.2167	28.3796	956.779	26.6	-9.4	36	15.2833	-3.55	19.2167	-4.11667	846	103	37	26.0189	281	146	229	158	NA	NA	NA	NA	NA	NA	NA	NA	NA	NA	NA	NA	NA	12802.9	0.8306	NA
2276	4783.61	43.665	-86.496	7.84167	9.9	27.6536	959.135	26.6	-9.2	35.8	15.4333	-3.41667	19.4	-3.98333	852	103	37	25.2721	278	149	228	157	NA	NA	NA	NA	NA	NA	NA	NA	NA	NA	NA	NA	NA	12729.6	0.8309	NA
2278	5067.73	43.665	-86.496	7.84167	9.9	27.6536	959.135	26.6	-9.2	35.8	15.4333	-3.41667	19.4	-3.98333	852	103	37	25.2721	278	149	228	157	NA	NA	NA	NA	NA	NA	NA	NA	NA	NA	NA	NA	NA	12729.6	0.8309	NA
2317	4259.39	42.03	-86.514	9.6	9.61667	26.7874	965.684	27.9	-8	35.9	20.5167	-1.3	21.3167	-2.58333	952	99	42	21.2139	280	163	275	175	NA	NA	NA	NA	NA	NA	NA	NA	NA	NA	NA	NA	NA	13062.8	0.842	NA
4779	4412.42	50.4	-4.9	10.3917	5.75	36.859	371.189	19	3.4	15.6	7.23333	13.5	15.1667	6.33333	1056	123	60	27.8416	366	188	222	289	0.0967388	1.04293	7.47975	14.9848	21.6013	14.1437	11.5533	193.934	2.76148	45.4502	5.61195	39.5508	38.8479	10587.8	1.3395	36
4807	5507.2	50.4	-4.9	10.3917	5.75	36.859	371.189	19	3.4	15.6	7.23333	13.5	15.1667	6.33333	1056	123	60	27.8416	366	188	222	289	0.0967388	1.04293	7.47975	14.9848	21.6013	14.1437	11.5533	193.934	2.76148	45.4502	5.61195	39.5508	38.8479	10587.8	1.3395	36
4884	5304.43	50.3	-4.9	10.7708	5.825	37.8247	363.983	19.2	3.8	15.4	7.7	13.8167	15.45	6.76667	991	119	56	28.4244	346	176	203	273	0.0989462	1.01089	0.106538	16.295	25.1064	11.4246	23.2697	251.966	2.08175	63.086	6.23714	34.6385	40.2551	10635.8	1.2658	37
4900	5286.41	50.3	-4.8	10.7833	5.6	36.8421	361.363	19.1	3.9	15.2	7.76667	13.8	15.4333	6.81667	975	121	57	29.4138	345	177	193	264	0.0985032	1.02658	33.1759	15.0717	21.6883	10.9543	13.3856	170.067	2.30349	50.8363	5.98215	34.9936	43.3181	10688.8	1.2676	37
4958	3835.84	50.5	-4.5	9.65833	6.15	37.5	383.013	18.7	2.3	16.4	6.4	12.95	14.55	5.45	1152	139	67	28.281	403	208	234	366	0.105993	0.963585	11.4318	11.1567	26.7467	9.80184	24.749	204.885	2.55812	44.4626	5.99844	26.2088	47.0445	10566.8	1.4798	34
5104	4683.62	51.3	0.5	10.3292	7.75833	37.6618	485.684	22.2	1.6	20.6	5.7	6.55	16.55	4.8	613	65	38	18.8024	191	124	138	164	0.0914997	1.34329	141.53	24.2157	27.5526	11.1315	18.4196	220.962	2.32669	39.2134	7.60949	38.694	33.7534	9928	0.767	34
5151	4137.36	52.2	-1.7	9.49583	8.54167	39.3625	476.376	22.1	0.4	21.7	4.98333	5.78333	15.6167	4.05	621	59	41	11.8836	172	132	160	158	0.117844	1.3503	11.6826	11.9752	25.8808	11.9921	16.7305	231.846	1.83346	37.3591	6.34276	47.6147	26.5045	9706.08	0.8131	55
5165	4558.8	51.3	0.4	10.075	7.73333	37.9085	477.891	21.8	1.4	20.4	5.53333	6.33333	16.1833	4.63333	635	68	41	19.0045	200	132	140	174	0.101499	1.35882	70.5259	25.2958	24.2379	10.3283	13.0657	261.971	2.91869	52.0335	7.01927	26.039	49.7231	9942.75	0.8106	34
5210	4465.93	51.2	0.3	10.1417	7.75	37.9902	473.204	21.8	1.4	20.4	5.68333	6.38333	16.1667	4.75	686	75	43	21.99	221	141	144	192	0.0995189	1.15502	23.5275	20.0246	27.3032	11.0457	23.9709	271.663	2.48882	54.3449	6.88061	34.5247	38.1721	9939.08	0.8765	34
5236	4586.64	51.2	0.4	10.1958	7.90833	38.2045	477.957	22.1	1.4	20.7	5.66667	6.45	16.2833	4.71667	669	73	42	21.6744	215	138	141	186	0.0961632	1.24373	32.6071	17.5661	21.6048	9.52399	16.995	236.647	1.80329	44.5044	6.90551	34.8558	43.5395	9968.08	0.8625	34
5253	4432.03	51.1	0.6	9.89167	7.36667	36.8333	475.614	21.3	1.3	20	7.58333	11.3167	15.9167	4.45	739	82	46	24.7771	243	146	151	207	0.0971227	1.06982	0	16.9469	19.8387	18.1105	13.6898	214.756	1.58738	13.3299	5.13781	27.5863	52.5751	10063	0.9691	34
5276	5924.87	51.3	1.1	10.2833	7.2	36.1809	479.675	21.6	1.7	19.9	11.05	6.48333	16.35	4.85	597	66	35	20.3239	189	119	135	148	0.088796	1.18093	51.1063	17.7488	20.8799	10.457	12.0662	234.922	1.94136	50.4536	7.28241	43.6974	35.4227	10072.1	0.7563	39
5349	5658.33	51.1	0.4	9.91667	7.56667	37.6451	468.796	21.4	1.3	20.1	5.51667	14.1833	15.8833	4.56667	777	87	46	25.7465	257	150	153	223	0.0926966	1.15585	15.2138	16.9564	17.0548	12.3932	13.3709	250.407	1.56042	36.2748	6.07094	32.1735	50.7716	9997.58	0.9906	34
5353	4944.83	54.5	-3	5.2375	6.35833	35.721	431.847	15.6	-2.2	17.8	1.11667	6.8	10.8833	0.433333	2324	267	124	28.5397	788	392	423	723	0.0847025	1.17366	33.575	22.6038	8.57411	16.6763	16.9726	151.997	5.22136	17.0107	5.22923	76.2233	15.2025	8753.83	3.9624	41
5486	4568.13	54.6	-3.3	7.92083	6.55833	37.2633	425.262	17.9	0.3	17.6	3.68333	9.51667	13.3333	2.96667	1400	156	80	25.396	458	244	277	423	0.110663	1.06892	37.9822	10.8347	19.3748	10.7212	18.6863	179.652	3.87316	47.5857	5.48161	53.9726	26.6526	8871.92	2.127	43
5577	5393.24	54.7	-3.4	8.57917	6.625	37.642	423.371	18.6	1	17.6	4.4	10.05	14	3.7	1148	129	63	26.2535	378	194	230	350	0.0963246	1.03974	0	16.8769	20.2586	10.8829	21.7699	233.977	3.21924	49.2501	5.71533	40.5637	39.1777	9053.42	1.683	44
5644	5150.91	54.4	-2.9	7.95	6.65	37.3596	432.435	18	0.2	17.8	5.68333	9.48333	13.45	2.91667	1688	189	96	26.2368	558	289	335	496	0.103684	1.04711	0	12.643	22.2796	11.8751	24.988	222.219	4.54862	73.435	5.28957	37.1521	40.5682	8970.75	2.6241	37
5720	5434.79	53.3	-1.6	7.82917	6.69167	35.9767	447.038	18.5	-0.1	18.6	3.73333	12.0167	13.6	2.81667	1161	127	74	18.8086	367	234	247	338	0.0835262	1.1348	0	19.3146	9.11792	22.5772	18.3639	156.024	2.84304	18.6414	4.72896	79.0486	11.8335	9333.42	1.6164	49
5726	4953.31	51.3	1.1	10.2833	7.2	36.1809	479.675	21.6	1.7	19.9	11.05	6.48333	16.35	4.85	597	66	35	20.3239	189	119	135	148	0.088796	1.18093	51.1063	17.7488	20.8799	10.457	12.0662	234.922	1.94136	50.4536	7.28241	43.6974	35.4227	10072.1	0.7563	39
5741	5467.94	56.6	-4.1	6.64167	6.21667	36.5686	414.009	16.2	-0.8	17	2.71667	8.08333	11.9333	2.01667	1555	201	76	31.7134	539	247	276	499	0.095263	1.07434	49.5442	18.2637	21.7443	15.1278	14.5439	155.162	4.57404	23.504	5.73956	34.2982	43.9575	8425.92	2.5353	26
5748	5149.93	56	-4.4	7.32917	6.10833	37.94	392.778	16.4	0.3	16.1	3.65	8.56667	12.3	2.91667	1669	205	83	31.9849	571	258	292	526	0.0857521	1.15999	0	17.211	17.0477	15.5314	13.9344	149.152	4.00534	18.3733	4.83744	54.345	28.6073	8579.5	2.3045	41
5757	3889.91	54.6	-2.3	6.07083	6.59167	35.6306	438.978	16.9	-1.6	18.5	1.96667	7.5	11.7667	1.13333	1719	193	100	24.6362	566	304	342	516	0.0783694	1.1701	0	22.5031	6.27272	18.873	23.4693	234.793	4.7855	24.1643	5.25474	82.1975	11.5298	8948.83	2.7861	43
5768	4013.22	54.1	-1.5	9.10417	7.25833	37.6079	451.188	20.2	0.9	19.3	4.78333	5.65	14.8833	3.93333	637	64	42	13.109	184	136	158	168	0.0945519	1.01776	0	16.1944	23.6649	12.7928	6.3436	244.483	4.15018	42.9101	5.81786	44.7451	31.5901	9316.17	0.8325	51
5772	5310.09	54.1	-2.3	7.9	6.65	35.9459	441.495	18.5	0	18.5	3.7	9.4	13.5667	2.86667	1454	160	83	23.7979	472	262	308	414	0.114178	0.997675	0	13.8004	24.5794	12.1485	23.9119	242.019	3.35549	40.8871	5.52067	34.0738	41.3468	9142.67	2.1309	38
5779	4140.71	51	-3.1	10.575	7.43333	38.7153	436.58	21.6	2.4	19.2	6.6	11.8	16.2333	5.7	910	99	53	21.4137	292	170	195	265	0.0962984	1.37055	64.0508	23.2538	21.3721	11.2455	13.956	241.608	2.58577	49.9805	6.87197	48.8106	29.8174	10324.7	1.0884	39
5784	4351.79	56.4	-5.2	8.39583	5.89167	37.289	389.122	17.2	1.4	15.8	4.63333	9.8	13.3	3.93333	1621	188	78	30.5364	547	250	309	490	0.0803874	1.14148	0	15.221	12.875	14.5197	12.8245	173.415	4.48327	19.931	5.45489	63.2965	23.8285	8384.17	2.343	43
5800	4575.6	57.4	-5.5	NA	NA	NA	NA	NA	NA	NA	NA	NA	NA	NA	NA	NA	NA	NA	NA	NA	NA	NA	NA	NA	0	26.745	9.86368	20.2124	10.6211	194.022	3.43198	23.6134	4.91818	71.8992	18.2371	NA	NA	NA
5811	4595.84	52.9	-3.1	8.28333	7.45	39.2105	424.705	19.1	0.1	19	4.43333	12.25	13.8	3.56667	1013	111	64	19.2012	319	203	216	283	0.113744	1.02259	3.14577	15.9885	21.3857	12.0995	22.239	186.801	3.00532	38.1203	5.67823	38.1108	40.5034	9621.92	1.4487	45
5822	4511.86	56.7333	-5.98333	8.91667	3.85	29.845	351.518	16.2	3.3	12.9	5.61667	9.96667	13.35	4.91667	2215	267	97	34.2966	775	322	388	680	0.0762066	1.19283	6.27057	17.6835	3.66425	18.9758	10.7628	95.369	3.04408	16.6157	5.17008	85.7542	10.5816	8496.67	2.8772	44
5830	5504.77	56.3333	15.9667	7.22917	6.55833	27.7895	637.187	20.6	-3	23.6	8.1	5.3	15.4667	0.05	595	62	35	18.1866	175	114	159	147	0.0770649	1.1254	5.7726	29.2597	9.56462	19.7891	13.0627	95.0041	6.65676	25.6318	5.38951	74.0525	16.3828	10027.8	0.8203	40
5831	5807.75	56.3333	15.9667	7.22917	6.55833	27.7895	637.187	20.6	-3	23.6	8.1	5.3	15.4667	0.05	595	62	35	18.1866	175	114	159	147	0.0770649	1.1254	5.7726	29.2597	9.56462	19.7891	13.0627	95.0041	6.65676	25.6318	5.38951	74.0525	16.3828	10027.8	0.8203	40
5832	4414.31	56.3333	15.9667	7.22917	6.55833	27.7895	637.187	20.6	-3	23.6	8.1	5.3	15.4667	0.05	595	62	35	18.1866	175	114	159	147	0.0770649	1.1254	5.7726	29.2597	9.56462	19.7891	13.0627	95.0041	6.65676	25.6318	5.38951	74.0525	16.3828	10027.8	0.8203	40
5837	4878.82	49.4013	16.2326	7.34583	8.35833	30.2838	733.654	22.6	-5	27.6	16.3	-0.366667	16.3	-1.68333	560	84	26	42.5483	226	82	226	85	0.0924156	1.36771	2.04832	9.66369	15.6137	11.1138	15.9954	187.037	1.52415	33.9636	5.6766	50.2091	34.1772	10929.4	0.6601	47
5865	5255.42	55.76	14.12	7.41667	6.96667	29.5198	621.543	21.1	-2.5	23.6	8.1	2.4	15.4167	0.283333	696	71	40	19.0116	210	135	178	171	0.0691945	1.32939	14.6921	11.5285	9.2807	14.7602	13.5801	119.394	2.39578	56.5995	5.90878	70.6791	20.0402	9910.42	0.9459	40
5867	5784.6	55.76	14.12	7.41667	6.96667	29.5198	621.543	21.1	-2.5	23.6	8.1	2.4	15.4167	0.283333	696	71	40	19.0116	210	135	178	171	0.0691945	1.32939	14.6921	11.5285	9.2807	14.7602	13.5801	119.394	2.39578	56.5995	5.90878	70.6791	20.0402	9910.42	0.9459	40
5874	5001.33	49.4112	16.2815	7.39583	8.24167	30.0791	733.808	22.5	-4.9	27.4	16.35	-0.3	16.35	-1.63333	560	85	26	42.7453	226	82	226	85	0.082405	1.40004	0	11.5314	18.0526	10.3825	16.1173	205.518	2.13412	38.8842	5.95462	44.1396	37.8078	10930.9	0.66	47
5890	5097.67	49.4112	16.2815	7.39583	8.24167	30.0791	733.808	22.5	-4.9	27.4	16.35	-0.3	16.35	-1.63333	560	85	26	42.7453	226	82	226	85	0.082405	1.40004	0	11.5314	18.0526	10.3825	16.1173	205.518	2.13412	38.8842	5.95462	44.1396	37.8078	10930.9	0.66	47
5893	5497.85	49.4112	16.2815	7.39583	8.24167	30.0791	733.808	22.5	-4.9	27.4	16.35	-0.3	16.35	-1.63333	560	85	26	42.7453	226	82	226	85	0.082405	1.40004	0	11.5314	18.0526	10.3825	16.1173	205.518	2.13412	38.8842	5.95462	44.1396	37.8078	10930.9	0.66	47
5907	6020.16	49.4112	16.2815	7.39583	8.24167	30.0791	733.808	22.5	-4.9	27.4	16.35	-0.3	16.35	-1.63333	560	85	26	42.7453	226	82	226	85	0.082405	1.40004	0	11.5314	18.0526	10.3825	16.1173	205.518	2.13412	38.8842	5.95462	44.1396	37.8078	10930.9	0.66	47
5921	4680.21	49.4112	16.2815	7.39583	8.24167	30.0791	733.808	22.5	-4.9	27.4	16.35	-0.3	16.35	-1.63333	560	85	26	42.7453	226	82	226	85	0.082405	1.40004	0	11.5314	18.0526	10.3825	16.1173	205.518	2.13412	38.8842	5.95462	44.1396	37.8078	10930.9	0.66	47
5950	5212.39	49.4112	16.2815	7.39583	8.24167	30.0791	733.808	22.5	-4.9	27.4	16.35	-0.3	16.35	-1.63333	560	85	26	42.7453	226	82	226	85	0.082405	1.40004	0	11.5314	18.0526	10.3825	16.1173	205.518	2.13412	38.8842	5.95462	44.1396	37.8078	10930.9	0.66	47
5984	6477.08	49.4112	16.2815	7.39583	8.24167	30.0791	733.808	22.5	-4.9	27.4	16.35	-0.3	16.35	-1.63333	560	85	26	42.7453	226	82	226	85	0.082405	1.40004	0	11.5314	18.0526	10.3825	16.1173	205.518	2.13412	38.8842	5.95462	44.1396	37.8078	10930.9	0.66	47
5993	5538.65	49.4112	16.2815	7.39583	8.24167	30.0791	733.808	22.5	-4.9	27.4	16.35	-0.3	16.35	-1.63333	560	85	26	42.7453	226	82	226	85	0.082405	1.40004	0	11.5314	18.0526	10.3825	16.1173	205.518	2.13412	38.8842	5.95462	44.1396	37.8078	10930.9	0.66	47
6008	5893.33	49.1	16.2	8.84583	8.64167	30.4284	756.708	24.5	-3.9	28.4	16.5167	0.983333	18.1	-0.5	512	78	23	43.1244	208	75	206	76	0.0854905	1.40822	0.114053	15.6284	13.7531	10.6768	15.7811	309.254	1.44684	38.3435	6.2263	40.4863	45.7606	11115.8	0.5486	48
6009	4254.44	62.877	18.177	3.50833	7.95	26.5	791.216	19.9	-10.1	30	3.78333	2.13333	13.8333	-5.71667	715	88	38	28.1483	242	126	195	152	0.0777834	1.15984	0	9.0003	9.33876	24.9497	16.8044	170.284	2.88515	24.9246	4.26522	71.1142	19.5471	9013.92	1.0792	36
6011	5020.48	62.877	18.177	3.50833	7.95	26.5	791.216	19.9	-10.1	30	3.78333	2.13333	13.8333	-5.71667	715	88	38	28.1483	242	126	195	152	0.0777834	1.15984	0	9.0003	9.33876	24.9497	16.8044	170.284	2.88515	24.9246	4.26522	71.1142	19.5471	9013.92	1.0792	36
6012	5542.89	62.877	18.177	3.50833	7.95	26.5	791.216	19.9	-10.1	30	3.78333	2.13333	13.8333	-5.71667	715	88	38	28.1483	242	126	195	152	0.0777834	1.15984	0	9.0003	9.33876	24.9497	16.8044	170.284	2.88515	24.9246	4.26522	71.1142	19.5471	9013.92	1.0792	36
6013	4798.74	62.877	18.177	3.50833	7.95	26.5	791.216	19.9	-10.1	30	3.78333	2.13333	13.8333	-5.71667	715	88	38	28.1483	242	126	195	152	0.0777834	1.15984	0	9.0003	9.33876	24.9497	16.8044	170.284	2.88515	24.9246	4.26522	71.1142	19.5471	9013.92	1.0792	36
6019	5570.31	56.06	14.29	7.425	7.6	31.2757	637.579	21.5	-2.8	24.3	14.7833	2.41667	15.6	0.05	575	60	32	20.4886	173	104	167	125	0.0716364	1.52217	26.394	10.5512	6.88486	12.1021	8.38256	104.622	1.71413	40.8103	6.0602	74.225	18.8902	9883.08	0.7854	36
6020	5744.53	56.06	14.29	7.425	7.6	31.2757	637.579	21.5	-2.8	24.3	14.7833	2.41667	15.6	0.05	575	60	32	20.4886	173	104	167	125	0.0716364	1.52217	26.394	10.5512	6.88486	12.1021	8.38256	104.622	1.71413	40.8103	6.0602	74.225	18.8902	9883.08	0.7854	36
6021	6168.6	56.06	14.29	7.425	7.6	31.2757	637.579	21.5	-2.8	24.3	14.7833	2.41667	15.6	0.05	575	60	32	20.4886	173	104	167	125	0.0716364	1.52217	26.394	10.5512	6.88486	12.1021	8.38256	104.622	1.71413	40.8103	6.0602	74.225	18.8902	9883.08	0.7854	36
6023	5577.21	55.7509	13.3712	7.94167	6.81667	28.8842	643.396	21.3	-2.3	23.6	8.58333	2.81667	16.1	0.466667	677	71	37	20.9059	207	125	180	160	0.0765814	1.18685	0	8.63217	10.7256	12.2213	6.74111	123.129	1.65166	48.257	5.82631	67.6279	21.6464	9822.67	0.8936	36
6024	4716.06	55.7509	13.3712	7.94167	6.81667	28.8842	643.396	21.3	-2.3	23.6	8.58333	2.81667	16.1	0.466667	677	71	37	20.9059	207	125	180	160	0.0765814	1.18685	0	8.63217	10.7256	12.2213	6.74111	123.129	1.65166	48.257	5.82631	67.6279	21.6464	9822.67	0.8936	36
6025	5274.91	62.6437	17.7339	3.19167	7.95	26.412	801.921	19.5	-10.6	30.1	8.61667	-2.7	13.55	-6.3	729	82	38	25.9397	236	130	208	152	0.0723659	1.16002	0	14.7833	2.90623	27.1114	13.4022	201.741	2.20477	22.6769	4.23475	85.4759	11.6179	9028.75	1.15	28
6034	4598.29	56.1	13.74	7.1	7.35	30.2469	640.632	20.9	-3.4	24.3	3.91667	5.93333	15.25	-0.4	767	79	44	20.2502	232	145	193	198	0.0753608	1.10908	21.047	12.8678	11.7498	13.635	14.6847	93.5325	1.97412	32.9504	5.6262	52.8726	35.3776	9784.42	1.0631	33
6038	5447.61	56.1	13.74	7.1	7.35	30.2469	640.632	20.9	-3.4	24.3	3.91667	5.93333	15.25	-0.4	767	79	44	20.2502	232	145	193	198	0.0753608	1.10908	21.047	12.8678	11.7498	13.635	14.6847	93.5325	1.97412	32.9504	5.6262	52.8726	35.3776	9784.42	1.0631	33
6039	4498.85	56.1	13.74	7.1	7.35	30.2469	640.632	20.9	-3.4	24.3	3.91667	5.93333	15.25	-0.4	767	79	44	20.2502	232	145	193	198	0.0753608	1.10908	21.047	12.8678	11.7498	13.635	14.6847	93.5325	1.97412	32.9504	5.6262	52.8726	35.3776	9784.42	1.0631	33
6040	4834.68	55.66	13.4	7.6375	6.54167	28.0758	637.873	20.8	-2.5	23.3	8.28333	2.5	15.7833	0.283333	706	73	39	21.2584	216	130	187	169	0.0771502	1.37042	0	9.4382	12.1177	14.4749	8.32195	97.8411	2.22913	37.8876	5.29727	59.2326	28.6496	9857.5	0.9406	34
6041	5357.44	56.0328	14.775	NA	NA	NA	NA	NA	NA	NA	NA	NA	NA	NA	NA	NA	NA	NA	NA	NA	NA	NA	NA	NA	NA	NA	11.069	NA	NA	NA	NA	NA	NA	69.1686	19.7623	NA	NA	NA
6042	4496.75	56.09	13.9	7.15833	7.4	30.5785	634.149	21	-3.2	24.2	7.7	2.2	15.25	-0.25	686	70	39	19.8584	204	128	185	167	0.0686479	1.37334	9.33803	14.3385	9.6427	14.3545	11.3738	112.167	1.99637	37.653	5.41785	68.9823	21.375	9813.17	0.9434	34
6043	5684.66	62.801	18.079	3.71667	7.68333	25.6968	800.004	19.8	-10.1	29.9	4.21667	-2.35	14.1	-5.7	686	84	38	26.8731	231	124	185	145	NA	NA	NA	NA	5.87509	NA	NA	NA	NA	NA	NA	79.4513	14.6736	9073.5	1.1094	NA
6069	4609.72	62.9513	18.2763	3.40417	7.99167	26.4625	798.155	20	-10.2	30.2	3.66667	2.05	13.8167	-5.91667	714	88	37	28.6593	241	124	198	151	0.0761141	1.16062	3.94069	7.69286	5.77393	25.1355	12.8576	161.719	1.63814	28.1932	4.28417	75.8123	18.4137	8986.67	1.0698	36
6070	4744.71	62.9308	18.3448	3.5125	7.775	26.1785	787.661	19.8	-9.9	29.7	3.76667	2.08333	13.8167	-5.61667	706	87	36	28.9114	240	121	194	151	0.0700538	1.0939	3.34381	12.9992	3.73174	22.5913	19.9273	180.263	2.91119	25.2773	4.58193	84.6296	11.6387	9007.58	1.0911	38
6071	5219.47	62.9308	18.3448	3.5125	7.775	26.1785	787.661	19.8	-9.9	29.7	3.76667	2.08333	13.8167	-5.61667	706	87	36	28.9114	240	121	194	151	0.0700538	1.0939	3.34381	12.9992	3.73174	22.5913	19.9273	180.263	2.91119	25.2773	4.58193	84.6296	11.6387	9007.58	1.0911	38
6073	4924.75	56.1481	15.8155	7.57083	6.325	27.1459	638.53	20.7	-2.6	23.3	8.5	5.6	15.8	0.383333	531	59	29	22.6378	168	95	135	133	NA	NA	NA	NA	NA	NA	NA	NA	NA	NA	NA	NA	NA	10158.7	0.7148	40
6074	4380.37	56.4573	16.1308	7.325	6.63333	27.6389	642.607	20.8	-3.2	24	15.0167	1.86667	15.6333	0.116667	540	55	31	18.4695	158	102	151	127	0.073346	NA	0	16.4779	NA	16.9137	13.7545	110.577	2.6719	29.3017	5.14814	NA	NA	10098.7	0.7316	NA
6076	5377.4	55.6942	13.4504	7.8	6.86667	29.096	639.758	21.2	-2.4	23.6	8.41667	2.71667	15.9667	0.383333	669	69	36	21.0534	204	123	180	157	0.0689199	1.17268	3.64315	16.221	6.79479	21.1615	8.98758	115.088	3.01046	23.1366	4.56898	71.6031	21.6021	9887.83	0.8879	35
6085	4770.77	55.7097	13.2145	8.1625	6.30833	26.9587	652.872	21.4	-2	23.4	8.76667	2.95	16.4833	0.6	664	68	35	20.7615	201	122	175	157	0.0795179	1.48433	NA	NA	8.55655	NA	7.0083	NA	NA	NA	NA	70.0261	21.4173	9828.25	0.8338	34
6086	4395.06	58.9	11.2	7.40833	5.63333	23.5704	667.175	20.3	-3.6	23.9	8.18333	1.7	15.9	-0.233333	756	87	44	22.6917	248	144	187	175	0.0765975	NA	7.32238	16.1022	8.80757	20.4836	13.296	91.1938	1.98519	21.5949	4.84728	68.9799	22.2125	9520.33	0.9062	NA
6088	4914.38	56.4666	16.1284	7.29167	6.71667	27.9861	642.682	20.8	-3.2	24	14.9833	1.86667	15.6	0.0666667	538	55	31	18.7187	158	101	151	127	0.0724658	1.13924	0.297215	24.1406	NA	20.7027	11.9047	96.3747	2.64397	23.5393	4.66255	NA	NA	10093	0.7298	NA
6090	4031.68	55.6525	13.2197	8.33333	6.51667	27.7305	649.585	21.6	-1.9	23.5	8.96667	3.11667	16.6	0.816667	579	63	29	21.333	178	105	157	130	0.077971	1.43934	3.43746	13.6567	13.8788	12.9498	6.69753	121.513	2.35839	58.2139	6.40603	71.0345	15.0867	9912.92	0.7293	33
6092	4969.92	55.6514	13.2233	8.33333	6.51667	27.7305	649.585	21.6	-1.9	23.5	8.96667	3.11667	16.6	0.816667	579	63	29	21.333	178	105	157	130	0.0795426	1.43934	NA	NA	13.8788	NA	6.69753	NA	NA	NA	NA	71.0345	15.0867	9912.92	0.7293	33
6094	4470.02	55.6494	13.2147	8.31667	6.48333	27.7066	647.609	21.5	-1.9	23.4	8.96667	3.11667	16.55	0.816667	579	62	29	21.5254	178	104	158	130	0.077971	1.4544	0	8.03336	14.1034	14.0052	6.75461	145.22	1.90238	45.5203	5.98716	68.7451	17.1515	9901.83	0.7212	33
6097	5278.85	55.6481	13.2264	8.30417	6.50833	27.8134	647.374	21.5	-1.9	23.4	8.95	3.11667	16.5333	0.8	589	63	30	20.8625	180	107	160	133	0.0803353	1.42009	0	7.52178	16.2137	14.1556	6.69753	148.454	2.57965	46.1749	5.78198	64.2106	19.5757	9874.25	0.7409	33
6098	5251.49	55.6561	13.2178	8.33333	6.51667	27.7305	649.585	21.6	-1.9	23.5	8.96667	3.11667	16.6	0.816667	579	63	29	21.333	178	105	157	130	0.0840032	1.46865	3.43746	13.6567	11.5131	12.9498	8.69485	121.513	2.35839	58.2139	6.40603	73.8283	14.6587	9912.92	0.7293	33
6099	5461.65	55.6575	13.2386	8.28333	6.5	27.7778	648.356	21.5	-1.9	23.4	8.91667	3.11667	16.5333	0.766667	591	64	30	21.0115	181	108	160	133	0.0888538	1.41859	0	12.3492	17.2862	9.62559	7.92323	149.067	1.78852	51.4869	6.74849	64.4662	18.2477	9887.17	0.746	34
6100	4709.15	55.6	13.2	8.12917	6.30833	27.3088	641.063	21.1	-2	23.1	8.86667	2.91667	16.25	0.716667	604	64	32	20.6719	184	112	162	140	0.0833765	1.40587	15.1615	13.7424	15.5534	10.8163	8.56459	142.151	1.43527	50.272	6.45535	53.5491	30.8976	9918.67	0.7901	33
6102	4594.38	55.6	13.2	8.12917	6.30833	27.3088	641.063	21.1	-2	23.1	8.86667	2.91667	16.25	0.716667	604	64	32	20.6719	184	112	162	140	0.0833765	1.40587	15.1615	13.7424	15.5534	10.8163	8.56459	142.151	1.43527	50.272	6.45535	53.5491	30.8976	9918.67	0.7901	33
6104	5080.22	55.7	13.2	8.31667	6.4	27.234	650.599	21.6	-1.9	23.5	8.93333	3.13333	16.6	0.766667	615	64	31	20.808	187	112	166	140	0.0683008	1.50749	6.83953	9.80394	9.14315	15.455	8.68706	156.426	2.14769	33.3406	5.91031	69.3974	21.4595	9849.5	0.7729	34
6105	4845.82	55.7967	13.1211	8.125	6.6	28.2051	644.196	21.3	-2.1	23.4	8.85	2.96667	16.2667	0.6	631	66	32	20.7887	192	116	170	143	0.0750023	1.51019	NA	NA	8.33965	NA	5.79577	NA	NA	NA	NA	76.3484	15.312	9889.67	0.8306	34
6106	3965.17	55.7931	13.1186	8.125	6.6	28.2051	644.196	21.3	-2.1	23.4	8.85	2.96667	16.2667	0.6	631	66	32	20.7887	192	116	170	143	0.0713475	1.49375	NA	NA	9.92152	NA	6.71705	NA	NA	NA	NA	73.9723	16.1062	9889.67	0.8306	34
6107	5125.66	55.7942	13.1222	8.125	6.6	28.2051	644.196	21.3	-2.1	23.4	8.85	2.96667	16.2667	0.6	631	66	32	20.7887	192	116	170	143	0.0750023	1.51019	0.917063	7.11959	8.33965	13.1243	6.71705	148.123	1.83018	49.7643	6.04268	76.3484	15.312	9889.67	0.8306	34
6108	5173.9	55.7989	13.1206	8.125	6.6	28.2051	644.196	21.3	-2.1	23.4	8.85	2.96667	16.2667	0.6	631	66	32	20.7887	192	116	170	143	0.0750023	1.46154	NA	NA	10.4788	NA	5.79577	NA	NA	NA	NA	70.3536	19.1676	9889.67	0.8306	34
6109	5071.26	55.7936	13.1233	8.125	6.6	28.2051	644.196	21.3	-2.1	23.4	8.85	2.96667	16.2667	0.6	631	66	32	20.7887	192	116	170	143	0.0750023	1.51019	0.917063	7.11959	8.33965	13.1243	6.71705	148.123	1.83018	49.7643	6.04268	76.3484	15.312	9889.67	0.8306	34
6111	6099.59	55.7989	13.1219	8.125	6.6	28.2051	644.196	21.3	-2.1	23.4	8.85	2.96667	16.2667	0.6	631	66	32	20.7887	192	116	170	143	0.0750023	1.46154	NA	NA	10.4788	NA	5.79577	NA	NA	NA	NA	70.3536	19.1676	9889.67	0.8306	34
6112	5748.56	55.7967	13.1044	8.11667	6.6	28.2051	644.263	21.3	-2.1	23.4	8.83333	2.95	16.2667	0.6	632	66	32	21.0715	193	115	171	143	0.0756874	1.49672	0	15.0326	9.057	14.8523	6.17564	131.162	1.78501	43.7016	6.01743	74.2983	16.6447	9897.33	0.8382	34
6113	5434.82	55.8078	13.1028	8.12083	6.625	28.312	644.63	21.3	-2.1	23.4	8.81667	2.96667	16.2667	0.6	628	65	32	20.9453	191	114	170	143	0.0851049	1.45108	0	15.0217	14.8229	11.4039	7.65456	138.842	1.74956	53.7197	6.61656	57.2157	27.9614	9913.42	0.8207	35
6114	5896.9	55.8097	13.1342	8.04167	6.63333	28.2269	644.871	21.3	-2.2	23.5	8.78333	2.86667	16.1833	0.5	651	68	33	21.2499	199	118	175	149	0.0910253	1.43546	0	13.8122	16.4183	11.6956	6.01236	130.069	1.61041	53.6918	6.47753	51.9907	31.591	9879.75	0.8646	36
6115	5704.73	55.8	13.1367	8.11667	6.61667	28.2764	643.097	21.3	-2.1	23.4	8.85	2.96667	16.2333	0.6	633	66	32	21.1103	193	116	172	143	0.0718723	1.4609	0	13.0408	12.1959	11.8679	6.13731	134.288	1.68482	47.233	6.39421	64.3855	23.4186	9889.75	0.8425	35
6118	5102.84	55.7	13.2	8.31667	6.4	27.234	650.599	21.6	-1.9	23.5	8.93333	3.13333	16.6	0.766667	615	64	31	20.808	187	112	166	140	0.0683008	1.50749	6.83953	9.80394	9.14315	15.455	8.68706	156.426	2.14769	33.3406	5.91031	69.3974	21.4595	9849.5	0.7729	34
6122	5436.68	55.8364	13.3075	7.84167	6.83333	28.9548	645.015	21.1	-2.5	23.6	4.71667	2.7	16.0167	0.35	728	75	41	20.5276	221	136	192	176	0.0689077	1.19996	10.0718	9.83572	9.35978	14.7612	7.19133	125.141	1.80963	31.4411	5.87868	70.1806	20.4596	9796.67	0.9649	37
6124	4925.55	55.8378	13.3092	7.82083	6.84167	28.9901	644.506	21.1	-2.5	23.6	4.68333	2.7	16.0167	0.333333	732	75	42	20.1217	222	138	192	178	0.0689077	1.17561	10.0718	9.83572	9.93007	14.7612	7.19133	125.141	1.80963	31.4411	5.87868	68.7397	21.3303	9801.67	0.9665	37
6125	5034.02	55.8403	13.3106	7.82083	6.84167	28.9901	644.506	21.1	-2.5	23.6	4.68333	2.7	16.0167	0.333333	732	75	42	20.1217	222	138	192	178	0.0739696	1.17561	10.0718	9.83572	9.93007	14.7612	7.19133	125.141	1.80963	31.4411	5.87868	68.7397	21.3303	9801.67	0.9665	37
6126	4877.4	55.8411	13.3047	7.84167	6.83333	28.9548	645.015	21.1	-2.5	23.6	4.71667	2.7	16.0167	0.35	728	75	41	20.5276	221	136	192	176	0.0689077	1.17561	12.6897	10.527	9.93007	15.9494	7.86945	126.453	2.05779	33.3232	5.73443	68.7397	21.3303	9796.67	0.9649	37
6128	5243.69	55.8397	13.2881	7.82083	6.75833	28.7589	642.681	21	-2.5	23.5	4.75	2.66667	15.9667	0.35	725	75	41	20.4836	221	137	189	176	0.0754259	1.29481	2.8979	9.68577	10.2961	14.5441	6.6733	89.8239	2.49577	38.4831	5.71398	66.7397	22.9642	9838.08	0.9652	36
6131	5135.25	55.8369	13.3181	7.78333	6.83333	28.9548	643.836	21.1	-2.5	23.6	4.65	2.66667	15.9667	0.316667	734	75	42	20.3683	224	138	192	179	0.0753101	1.16533	6.89351	9.42041	9.9718	14.9696	6.34986	112.462	1.76719	34.158	5.98818	70.5233	19.5049	9816.92	0.9659	37
6132	4907.86	55.8386	13.3186	7.78333	6.83333	28.9548	643.836	21.1	-2.5	23.6	4.65	2.66667	15.9667	0.316667	734	75	42	20.3683	224	138	192	179	0.0753101	1.151	6.89351	9.42041	12.1412	14.9696	6.34986	112.462	1.76719	34.158	5.98818	63.8166	24.0422	9816.92	0.9659	37
6133	5335.81	55.8364	13.2906	7.82083	6.75833	28.7589	642.681	21	-2.5	23.5	4.75	2.66667	15.9667	0.35	725	75	41	20.4836	221	137	189	176	0.0702655	1.32774	2.8979	9.68577	8.75837	14.5441	7.47104	89.8239	2.49577	38.4831	5.71398	72.0433	19.1983	9838.08	0.9652	36
6134	5820.96	55.8383	13.2906	7.82083	6.75833	28.7589	642.681	21	-2.5	23.5	4.75	2.66667	15.9667	0.35	725	75	41	20.4836	221	137	189	176	0.0702655	1.29481	2.8979	9.68577	10.2961	14.5441	7.47104	89.8239	2.49577	38.4831	5.71398	66.7397	22.9642	9838.08	0.9652	36
6136	5187.39	55.9336	13.5519	7.34583	7.075	29.4792	640.729	21	-3	24	4.16667	6.08333	15.5167	-0.116667	772	81	45	20.2358	236	147	196	197	0.0730142	1.13771	5.64271	8.21449	8.75554	13.7515	8.4067	102.324	1.99736	45.221	5.69608	74.9697	16.2748	9798.75	1.048	36
6137	5082.68	55.9419	13.5603	7.25417	7.05833	29.5328	638.743	20.8	-3.1	23.9	4.06667	6.01667	15.4	-0.2	784	82	45	20.0754	240	150	197	201	0.0704791	1.1547	2.36349	9.76689	8.76499	13.6673	11.3216	63.3204	2.80518	38.5084	5.53644	68.937	22.298	9801.08	1.0729	36
6138	4186.1	55.9403	13.5511	7.34583	7.075	29.4792	640.729	21	-3	24	4.16667	6.08333	15.5167	-0.116667	772	81	45	20.2358	236	147	196	197	0.0766524	1.12305	5.05428	11.4053	9.36696	15.0732	7.41605	125.57	1.93567	40.218	5.6913	71.9851	18.6479	9798.75	1.048	36
6140	5052.36	55.9392	13.5539	7.34583	7.075	29.4792	640.729	21	-3	24	4.16667	6.08333	15.5167	-0.116667	772	81	45	20.2358	236	147	196	197	0.0766524	1.1547	6.29148	11.4007	9.36696	15.7716	7.41605	96.1514	1.82881	40.2754	5.7792	71.9851	18.6479	9798.75	1.048	36
6142	4869.28	55.9428	13.5558	7.3	7.1	29.5833	641.004	20.9	-3.1	24	4.11667	6.06667	15.4667	-0.183333	781	82	45	20.5819	240	148	197	200	0.0766524	1.16556	2.36349	9.76689	8.76499	13.6673	11.335	63.3204	2.80518	38.5084	5.53644	68.937	22.298	9804.83	1.062	36
6145	5214.83	55.9497	13.5533	7.3	7.1	29.5833	641.004	20.9	-3.1	24	4.11667	6.06667	15.4667	-0.183333	781	82	45	20.5819	240	148	197	200	0.0851831	1.08385	11.807	13.8644	15.9527	12.9934	6.88748	95.3523	2.34642	38.723	6.12235	60.9339	23.1134	9804.83	1.062	36
6148	5044.62	55.9319	13.5508	7.39167	7	29.1667	640.67	21	-3	24	4.25	6.11667	15.5667	-0.0666667	767	80	45	19.7977	234	147	195	195	0.0730142	1.13771	5.64271	8.21449	8.75554	13.7515	8.4067	102.324	1.99736	45.221	5.69608	74.9697	16.2748	9795.67	1.0419	36
6149	4794.01	55.9281	13.5481	7.4125	7.025	29.2708	642.305	21	-3	24	4.25	6.13333	15.6	-0.0666667	766	80	44	20.0334	234	146	195	195	0.0805376	1.1069	5.97101	8.8134	13.885	14.5683	7.74852	98.6933	1.8752	41.8513	5.57938	63.6422	22.4728	9785.67	1.0349	36
6150	4951.2	55.9261	13.5319	7.3875	6.94167	29.1667	639.436	20.9	-2.9	23.8	4.25	6.08333	15.55	-0.0333333	774	81	45	20.028	237	148	196	197	0.0760313	1.13663	0	9.6252	11.9601	15.4252	10.8096	88.3259	2.97172	27.7951	5.18014	58.727	29.3129	9804.75	1.0484	37
6151	4853.32	55.6528	13.2244	8.33333	6.51667	27.7305	649.585	21.6	-1.9	23.5	8.96667	3.11667	16.6	0.816667	579	63	29	21.333	178	105	157	130	0.0795426	1.43934	NA	NA	13.8788	NA	6.69753	NA	NA	NA	NA	71.0345	15.0867	9912.92	0.7293	33
6153	5239.93	62.6425	17.7422	3.25417	7.975	26.495	803.497	19.5	-10.6	30.1	8.71667	-2.66667	13.6333	-6.23333	720	80	37	25.9015	232	128	205	149	0.0715075	1.16273	10.9638	13.2046	5.46845	21.6255	12.1659	175.875	3.85798	32.5826	4.78488	78.9902	15.5414	9029.83	1.1469	28
6154	5155.74	62.6422	17.7406	3.19167	7.95	26.412	801.921	19.5	-10.6	30.1	8.61667	-2.7	13.55	-6.3	729	82	38	25.9397	236	130	208	152	0.0715075	1.16273	10.9638	13.2046	5.46845	21.6255	12.1659	175.875	3.85798	32.5826	4.78488	78.9902	15.5414	9028.75	1.15	28
6163	4708.63	62.6425	17.7356	3.19167	7.95	26.412	801.921	19.5	-10.6	30.1	8.61667	-2.7	13.55	-6.3	729	82	38	25.9397	236	130	208	152	0.0715075	1.16002	10.9638	13.2046	5.46845	21.6255	13.4022	175.875	3.85798	32.5826	4.78488	78.9902	15.5414	9028.75	1.15	28
6166	4908.1	62.6425	17.7372	3.19167	7.95	26.412	801.921	19.5	-10.6	30.1	8.61667	-2.7	13.55	-6.3	729	82	38	25.9397	236	130	208	152	0.0715075	1.16002	10.9638	13.2046	5.46845	21.6255	12.1659	175.875	3.85798	32.5826	4.78488	78.9902	15.5414	9028.75	1.15	28
6169	4599.22	62.8714	18.3447	3.49167	7.5	25.9516	764.603	19.3	-9.6	28.9	3.85	1.83333	13.5333	-5.25	737	91	37	28.688	251	127	200	159	0.076293	1.17159	4.85989	11.0989	7.87158	24.0418	21.285	165.351	3.57974	28.2672	4.47775	71.9091	20.2193	9029.75	1.1591	37
6172	4322.13	62.8717	18.3436	3.49167	7.5	25.9516	764.603	19.3	-9.6	28.9	3.85	1.83333	13.5333	-5.25	737	91	37	28.688	251	127	200	159	0.076293	1.17159	4.85989	11.0989	7.87158	24.0418	21.285	165.351	3.57974	28.2672	4.47775	71.9091	20.2193	9029.75	1.1591	37
6173	4616.3	62.8717	18.3419	3.49167	7.5	25.9516	764.603	19.3	-9.6	28.9	3.85	1.83333	13.5333	-5.25	737	91	37	28.688	251	127	200	159	0.076293	1.17159	4.85989	11.0989	7.87158	24.0418	21.285	165.351	3.57974	28.2672	4.47775	71.9091	20.2193	9029.75	1.1591	37
6174	4395.14	62.8719	18.3422	3.49167	7.5	25.9516	764.603	19.3	-9.6	28.9	3.85	1.83333	13.5333	-5.25	737	91	37	28.688	251	127	200	159	0.076293	1.17159	4.85989	11.0989	7.87158	24.0418	21.285	165.351	3.57974	28.2672	4.47775	71.9091	20.2193	9029.75	1.1591	37
6177	5541.13	62.6322	17.69	3.27083	8.10833	26.5847	812.772	19.7	-10.8	30.5	8.8	-2.68333	13.7333	-6.38333	693	79	35	26.4901	225	121	201	143	0.0716191	1.13977	0	13.5396	4.66388	24.4942	8.62163	199.18	1.76178	24.6401	4.2947	80.6589	14.6772	9059.33	1.0972	27
6180	5182	62.6322	17.6906	3.27083	8.10833	26.5847	812.772	19.7	-10.8	30.5	8.8	-2.68333	13.7333	-6.38333	693	79	35	26.4901	225	121	201	143	0.0716191	1.13977	0	13.5396	4.66388	24.4942	8.62163	199.18	1.76178	24.6401	4.2947	80.6589	14.6772	9059.33	1.0972	27
6184	3764.99	62.8892	18.4522	NA	NA	NA	NA	NA	NA	NA	NA	NA	NA	NA	NA	NA	NA	NA	NA	NA	NA	NA	NA	NA	NA	NA	7.48661	NA	NA	NA	NA	NA	NA	72.6592	19.8542	NA	NA	37
6188	4290.55	55.7683	14.1386	7.42917	6.94167	29.6652	617.971	21	-2.4	23.4	8.1	2.41667	15.4	0.383333	692	71	39	19.0551	209	133	178	170	0.0632492	1.23864	0	15.5109	1.25125	17.42	13.8881	113.174	2.26923	32.8506	4.78141	91.4861	7.26263	9924.83	0.9278	40
6189	5812.77	55.7686	14.1383	7.42917	6.94167	29.6652	617.971	21	-2.4	23.4	8.1	2.41667	15.4	0.383333	692	71	39	19.0551	209	133	178	170	0.0632492	1.23864	0	15.5109	1.25125	17.42	13.8881	113.174	2.26923	32.8506	4.78141	91.4861	7.26263	9924.83	0.9278	40
6191	5405.9	55.7689	14.1375	7.42917	6.94167	29.6652	617.971	21	-2.4	23.4	8.1	2.41667	15.4	0.383333	692	71	39	19.0551	209	133	178	170	0.0632492	1.23864	0	15.5109	1.25125	17.42	13.8881	113.174	2.26923	32.8506	4.78141	91.4861	7.26263	9924.83	0.9278	40
6192	4908.86	55.7692	14.1369	7.42917	6.94167	29.6652	617.971	21	-2.4	23.4	8.1	2.41667	15.4	0.383333	692	71	39	19.0551	209	133	178	170	0.0632492	1.23864	0	15.5109	1.25125	17.42	13.8881	113.174	2.26923	32.8506	4.78141	91.4861	7.26263	9924.83	0.9278	40
6193	4923.5	55.7694	14.1347	7.42917	6.94167	29.6652	617.971	21	-2.4	23.4	8.1	2.41667	15.4	0.383333	692	71	39	19.0551	209	133	178	170	0.0632492	1.26929	0	15.5109	1.25125	17.42	10.3165	113.174	2.26923	32.8506	4.78141	91.4861	7.26263	9924.83	0.9278	40
6194	4565.56	55.7706	14.1342	7.42917	6.94167	29.6652	617.971	21	-2.4	23.4	8.1	2.41667	15.4	0.383333	692	71	39	19.0551	209	133	178	170	0.0632492	1.26929	0	17.6209	1.25125	22.1896	10.3165	130.535	2.3169	27.6073	4.27926	91.4861	7.26263	9924.83	0.9278	40
6195	4431.15	55.7708	14.1342	7.42917	6.94167	29.6652	617.971	21	-2.4	23.4	8.1	2.41667	15.4	0.383333	692	71	39	19.0551	209	133	178	170	0.0632492	1.26929	0	17.6209	1.25125	22.1896	10.3165	130.535	2.3169	27.6073	4.27926	91.4861	7.26263	9924.83	0.9278	40
6198	4164.66	55.7708	14.1331	7.40833	6.95	29.5745	621.007	21	-2.5	23.5	4.4	2.38333	15.4	0.3	696	71	40	18.8599	210	135	179	171	0.0677735	1.26929	0	17.6209	1.25125	22.1896	10.3165	130.535	2.3169	27.6073	4.27926	91.4861	7.26263	9921.58	0.9333	40
6201	4764.14	55.7719	14.1211	7.4	6.96667	29.6454	620.901	21	-2.5	23.5	4.4	2.38333	15.3833	0.283333	697	72	40	19.0185	211	135	179	171	0.0677735	1.16708	11.3392	11.2738	10.3411	16.933	6.16224	128.464	2.77504	43.9169	5.30299	66.6528	23.006	9921.92	0.9407	40
6202	4952.73	55.7717	14.1206	7.4	6.96667	29.6454	620.901	21	-2.5	23.5	4.4	2.38333	15.3833	0.283333	697	72	40	19.0185	211	135	179	171	0.0677735	1.16708	12.0336	10.0378	6.50404	13.8223	6.16224	140.564	3.06017	44.1444	6.01978	74.0289	19.4671	9921.92	0.9407	40
6203	6715.42	55.7714	14.1208	7.4	6.96667	29.6454	620.901	21	-2.5	23.5	4.4	2.38333	15.3833	0.283333	697	72	40	19.0185	211	135	179	171	0.0677735	1.26521	11.3392	11.2738	5.8358	16.933	6.16224	128.464	2.77504	43.9169	5.30299	76.0088	18.1554	9921.92	0.9407	40
6209	4867.08	62.8836	18.1842	3.64167	8	26.5781	792.854	20.1	-10	30.1	3.91667	2.28333	13.9833	-5.61667	696	86	37	28.4257	236	122	191	147	0.099171	1.13168	3.96751	9.16465	10.1609	21.5816	15.313	172.27	2.69631	30.5441	4.76195	68.0065	21.8326	9007.92	1.0456	36
6210	5509.13	62.8839	18.1836	3.64167	8	26.5781	792.854	20.1	-10	30.1	3.91667	2.28333	13.9833	-5.61667	696	86	37	28.4257	236	122	191	147	0.099171	1.13168	3.96751	9.16465	10.1609	21.5816	13.5854	172.27	2.69631	30.5441	4.76195	68.0065	21.8326	9007.92	1.0456	36
6216	5070	63.0167	18.3283	3.625	7.98333	26.7001	786.669	20	-9.9	29.9	3.86667	2.23333	13.9	-5.5	674	82	34	29.2598	226	113	192	143	NA	NA	NA	NA	NA	NA	NA	NA	NA	NA	NA	NA	NA	8978.25	1.0247	NA
6217	4499.55	63.0169	18.3283	3.625	7.98333	26.7001	786.669	20	-9.9	29.9	3.86667	2.23333	13.9	-5.5	674	82	34	29.2598	226	113	192	143	NA	NA	NA	NA	NA	NA	NA	NA	NA	NA	NA	NA	NA	8978.25	1.0247	NA
6218	5297.39	63.0172	18.3283	3.625	7.98333	26.7001	786.669	20	-9.9	29.9	3.86667	2.23333	13.9	-5.5	674	82	34	29.2598	226	113	192	143	NA	NA	NA	NA	NA	NA	NA	NA	NA	NA	NA	NA	NA	8978.25	1.0247	NA
6220	5179.64	62.806	18.1896	3.9375	7.59167	26.1782	765.991	19.7	-9.3	29	4.35	2.33333	13.9667	-4.9	688	87	37	28.5579	236	121	185	146	NA	NA	NA	NA	6.17722	NA	NA	NA	NA	NA	NA	77.8896	15.9332	9055.25	1.0666	35
6221	5080.5	62.806	18.1896	3.9375	7.59167	26.1782	765.991	19.7	-9.3	29	4.35	2.33333	13.9667	-4.9	688	87	37	28.5579	236	121	185	146	NA	NA	NA	NA	6.17722	NA	NA	NA	NA	NA	NA	77.8896	15.9332	9055.25	1.0666	35
6235	4986	62.9611	18.3589	3.36667	7.71667	26.1582	783.658	19.6	-9.9	29.5	3.63333	1.91667	13.6167	-5.7	721	88	37	28.2562	243	125	199	154	0.0734807	1.18003	0	9.97231	5.52715	29.3044	9.05082	169.067	1.57073	29.5699	4.37358	80.687	13.7859	8997.5	1.1188	37
6237	5510.4	62.9619	18.35	3.325	7.75	26.2712	783.858	19.6	-9.9	29.5	3.56667	1.88333	13.5833	-5.73333	726	89	37	28.4817	244	125	201	156	0.0727152	1.18088	0	11.6789	7.30297	27.8637	11.0633	183.429	1.80895	26.5671	4.39449	72.8737	19.8233	8998	1.1265	37
6238	4151.49	62.9619	18.35	3.325	7.75	26.2712	783.858	19.6	-9.9	29.5	3.56667	1.88333	13.5833	-5.73333	726	89	37	28.4817	244	125	201	156	0.0727152	1.18088	0	11.6789	7.30297	27.8637	11.0633	183.429	1.80895	26.5671	4.39449	72.8737	19.8233	8998	1.1265	37
6240	4426.93	62.9622	18.35	3.325	7.75	26.2712	783.858	19.6	-9.9	29.5	3.56667	1.88333	13.5833	-5.73333	726	89	37	28.4817	244	125	201	156	0.0727152	1.18088	0	11.6789	7.30297	27.8637	11.0633	183.429	1.80895	26.5671	4.39449	72.8737	19.8233	8998	1.1265	37
6242	5060.64	55.7	13.2	8.31667	6.4	27.234	650.599	21.6	-1.9	23.5	8.93333	3.13333	16.6	0.766667	615	64	31	20.808	187	112	166	140	0.0683008	1.50749	6.83953	9.80394	9.14315	15.455	8.68706	156.426	2.14769	33.3406	5.91031	69.3974	21.4595	9849.5	0.7729	34
6243	5262.26	56.2737	13.9004	6.84583	7.575	30.1793	655.257	21	-4.1	25.1	7.3	1.78333	15.1667	-0.883333	749	76	44	19.3531	222	142	202	183	0.0752995	1.46195	8.75935	10.2787	4.94775	17.7413	16.3369	123.215	3.10396	30.4419	4.60726	74.4025	20.6497	9787.92	1.0457	28
6244	5014.14	62.9169	18.4728	3.64167	7.1	25.448	743.838	18.9	-9	27.9	4.05	1.76667	13.4667	-4.71667	725	89	36	28.7807	246	124	197	158	NA	NA	NA	NA	7.76544	NA	NA	NA	NA	NA	NA	72.1118	20.1228	9052.75	1.1575	38
6252	4396.62	55.5796	14.3336	NA	NA	NA	NA	NA	NA	NA	NA	NA	NA	NA	NA	NA	NA	NA	NA	NA	NA	NA	NA	NA	NA	NA	12.9392	NA	NA	NA	NA	NA	NA	64.1009	22.9599	NA	NA	41
6258	5024.33	55.5796	14.3336	NA	NA	NA	NA	NA	NA	NA	NA	NA	NA	NA	NA	NA	NA	NA	NA	NA	NA	NA	NA	NA	NA	NA	12.9392	NA	NA	NA	NA	NA	NA	64.1009	22.9599	NA	NA	41
6268	3957.97	55.5796	14.3336	NA	NA	NA	NA	NA	NA	NA	NA	NA	NA	NA	NA	NA	NA	NA	NA	NA	NA	NA	NA	NA	NA	NA	12.9392	NA	NA	NA	NA	NA	NA	64.1009	22.9599	NA	NA	41
6276	4041.2	55.5796	14.3336	NA	NA	NA	NA	NA	NA	NA	NA	NA	NA	NA	NA	NA	NA	NA	NA	NA	NA	NA	NA	NA	NA	NA	12.9392	NA	NA	NA	NA	NA	NA	64.1009	22.9599	NA	NA	41
6284	6879.39	55.5796	14.3336	NA	NA	NA	NA	NA	NA	NA	NA	NA	NA	NA	NA	NA	NA	NA	NA	NA	NA	NA	NA	NA	NA	NA	12.9392	NA	NA	NA	NA	NA	NA	64.1009	22.9599	NA	NA	41
6296	4972.41	49.2771	16.6314	7.83333	7.71667	28.7935	732.09	22.5	-4.3	26.8	15.3	0.15	16.8	-1.16667	550	84	26	41.5818	219	82	219	87	0.0939624	1.43372	0	8.5116	18.0591	12.8151	11.7289	166.838	1.81958	21.0288	4.88314	24.5091	57.4318	11083.4	0.6151	50
6390	4846.39	49.2771	16.6314	7.83333	7.71667	28.7935	732.09	22.5	-4.3	26.8	15.3	0.15	16.8	-1.16667	550	84	26	41.5818	219	82	219	87	0.0939624	1.43372	0	8.5116	18.0591	12.8151	11.7289	166.838	1.81958	21.0288	4.88314	24.5091	57.4318	11083.4	0.6151	50
6396	5682.08	49.2771	16.6314	7.83333	7.71667	28.7935	732.09	22.5	-4.3	26.8	15.3	0.15	16.8	-1.16667	550	84	26	41.5818	219	82	219	87	0.0939624	1.43372	0	8.5116	18.0591	12.8151	11.7289	166.838	1.81958	21.0288	4.88314	24.5091	57.4318	11083.4	0.6151	50
6413	4994.38	56.06	13.97	7.2125	7.40833	30.8681	627.401	21.1	-2.9	24	7.8	2.28333	15.2333	-0.0833334	679	67	40	18.6225	199	128	187	162	0.0699645	1.39286	9.82632	14.8882	7.91086	14.0951	13.5797	113.077	2.44937	44.616	5.35585	74.9438	17.1453	9863.5	0.9272	35
6424	4959.43	49.3853	16.2544	7.3875	8.375	30.3442	734.776	22.6	-5	27.6	16.35	-0.333333	16.35	-1.66667	560	84	26	42.104	225	82	225	85	0.0820917	1.44123	0	10.0164	20.0727	10.4225	18.3222	178.394	1.62834	37.9529	5.9749	41.8339	38.0934	10941.2	0.658	47
6434	4357.69	49.3853	16.2544	7.3875	8.375	30.3442	734.776	22.6	-5	27.6	16.35	-0.333333	16.35	-1.66667	560	84	26	42.104	225	82	225	85	0.0820917	1.44123	0	10.0164	20.0727	10.4225	18.3222	178.394	1.62834	37.9529	5.9749	41.8339	38.0934	10941.2	0.658	47
6445	5845.07	49.3853	16.2544	7.3875	8.375	30.3442	734.776	22.6	-5	27.6	16.35	-0.333333	16.35	-1.66667	560	84	26	42.104	225	82	225	85	0.0820917	1.44123	0	10.0164	20.0727	10.4225	18.3222	178.394	1.62834	37.9529	5.9749	41.8339	38.0934	10941.2	0.658	47
6744	3817.82	40.8585	-73.4675	11.1208	9.05833	27.7013	867.783	27.8	-4.9	32.7	9.48333	0.383333	21.7333	0.383333	1108	106	77	10.1986	302	261	270	261	NA	NA	NA	NA	NA	NA	NA	NA	NA	NA	NA	NA	NA	13652.8	0.8878	NA
6830	4753.14	49.5	73.1	3.09583	11.4583	24.8554	1322.95	27.2	-18.9	46.1	17.15	-11.9833	18.9333	-13.05	290	36	13	27.7284	101	49	93	58	NA	NA	NA	NA	NA	NA	NA	NA	NA	NA	NA	NA	NA	12957.1	0.2516	NA
6897	4424.18	45	1.3	12.0292	9.475	38.9918	552.87	25.8	1.5	24.3	8.86667	18.9833	18.9833	5.58333	932	92	57	13.1809	257	199	199	242	0.0957288	1.2825	45.2769	14.1636	22.6368	14.3386	16.1885	194.825	2.17919	6.70509	5.94008	43.4442	33.9189	12758.2	0.8697	31
6898	5245.4	51.2167	4.4	10.6875	7.49167	33.4449	559.85	23.3	0.9	22.4	7.55	6.63333	17.7167	4.06667	819	80	51	13.715	231	171	211	196	0.0721213	1.45273	NA	NA	16.3947	NA	11.6897	NA	NA	NA	NA	39.1878	44.4175	9720.17	0.9717	38
6903	5189.16	49.4013	16.2326	7.34583	8.35833	30.2838	733.654	22.6	-5	27.6	16.3	-0.366667	16.3	-1.68333	560	84	26	42.5483	226	82	226	85	0.0924156	1.36771	2.04832	9.66369	15.6137	11.1138	15.9954	187.037	1.52415	33.9636	5.6766	50.2091	34.1772	10929.4	0.6601	47
6904	5248.37	49.2	16.6166	9.43333	8.85	30.3082	774.879	25.5	-3.7	29.2	17.45	1.36667	18.95	-0.116667	502	80	22	44.9828	209	72	203	73	0.0848118	1.39328	NA	NA	19.5745	NA	7.21909	NA	NA	NA	NA	46.1555	34.27	10924.2	0.5078	53
6907	4835.03	51.4083	-0.6383	10.1708	7.79167	38.0081	472.077	22	1.5	20.5	7.75	6.48333	16.2667	4.81667	677	69	42	16.6634	204	146	148	181	0.0809171	1.04638	0	13.9495	11.8111	13.7159	13.7132	188.695	2.61507	26.4932	5.7721	62.6086	25.5802	9823.5	0.8171	31
6908	5088.96	51.4083	-0.6383	10.1708	7.79167	38.0081	472.077	22	1.5	20.5	7.75	6.48333	16.2667	4.81667	677	69	42	16.6634	204	146	148	181	0.0809171	1.04638	0	13.9495	11.8111	13.7159	13.7132	188.695	2.61507	26.4932	5.7721	62.6086	25.5802	9823.5	0.8171	31
6909	5861.6	38.3	-92.3	13.1208	12.7083	32.6692	954.638	32.3	-6.6	38.9	18.15	0.85	24.6167	0.85	1023	125	41	26.8931	326	159	279	159	NA	NA	NA	NA	NA	NA	NA	NA	NA	NA	NA	NA	NA	14842.2	0.7209	NA
6911	3169.71	15.1111	-23.6167	22.7	6.41667	62.2977	152.48	27.6	17.3	10.3	24.4167	22.4833	24.4167	20.8	281	116	0	155.793	244	0	210	6	NA	NA	NA	NA	NA	NA	NA	NA	NA	NA	NA	NA	NA	19807.7	0.1381	NA
6913	4807.8	62.877	18.177	3.50833	7.95	26.5	791.216	19.9	-10.1	30	3.78333	2.13333	13.8333	-5.71667	715	88	38	28.1483	242	126	195	152	0.0777834	1.15984	0	9.0003	9.33876	24.9497	16.8044	170.284	2.88515	24.9246	4.26522	71.1142	19.5471	9013.92	1.0792	36
6915	4884.57	50.3	6.3	7.525	7.23333	31.5866	595.752	20.4	-2.5	22.9	1.46667	10.2	14.9833	0.433333	1109	117	72	14.9759	335	241	247	316	0.102051	1.03622	13.9875	15.4802	20.9673	10.781	17.4485	217.732	2.96073	34.7039	5.50337	21.0339	57.9988	10288.3	1.4558	56
6918	4895.91	63.0165	18.3174	NA	NA	NA	NA	NA	NA	NA	NA	NA	NA	NA	NA	NA	NA	NA	NA	NA	NA	NA	NA	NA	NA	NA	8.96028	NA	NA	NA	NA	NA	NA	72.0013	19.0384	NA	NA	35
6919	4864.06	50.3	8	8.35	7.83333	31.9728	630.988	22.1	-2.4	24.5	4.55	4.1	16.3167	0.816667	801	81	55	11.5559	222	179	201	206	0.0989044	1.35571	5.91083	9.55725	18.0992	16.2995	16.0077	195.3	2.14516	10.7901	4.5772	36.784	45.1168	10287.8	0.9858	38
6920	5088	51.5338	9.9355	9.15417	8.325	33.4337	627.276	23.2	-1.7	24.9	15.5833	4.85	17.0333	1.63333	646	72	40	15.6463	193	135	190	150	0.0727189	1.44398	NA	NA	13.1235	NA	11.1857	NA	NA	NA	NA	52.9087	33.9678	9821.75	0.7799	41
6923	4911.99	51.4083	-0.6383	10.1708	7.79167	38.0081	472.077	22	1.5	20.5	7.75	6.48333	16.2667	4.81667	677	69	42	16.6634	204	146	148	181	0.0809171	1.04638	0	13.9495	11.8111	13.7159	13.7132	188.695	2.61507	26.4932	5.7721	62.6086	25.5802	9823.5	0.8171	31
6924	4743.05	51.4083	-0.6383	10.1708	7.79167	38.0081	472.077	22	1.5	20.5	7.75	6.48333	16.2667	4.81667	677	69	42	16.6634	204	146	148	181	0.0809171	1.04638	0	13.9495	11.8111	13.7159	13.7132	188.695	2.61507	26.4932	5.7721	62.6086	25.5802	9823.5	0.8171	31
6926	4905.45	44.46	-85.37	6.64167	11.4333	29.852	996.576	26.7	-11.6	38.3	14.0833	-5.13333	18.5333	-5.83333	784	106	32	30.201	265	121	230	127	NA	NA	NA	NA	NA	NA	NA	NA	NA	NA	NA	NA	NA	12466.4	0.7976	NA
6927	4686.8	41.2816	-86.621	9.85	11.15	28.8114	1011.27	29.1	-9.6	38.7	19.85	-3.26667	21.85	-3.26667	974	109	43	24.4447	303	163	302	163	NA	NA	NA	NA	NA	NA	NA	NA	NA	NA	NA	NA	NA	13191.5	0.8577	NA
6929	5031.6	38.48	68.49	14.2125	12.2917	33.1312	904.796	34.3	-2.8	37.1	8.61667	24.0833	25.5167	2.91667	493	103	1	81.8805	255	8	13	178	NA	NA	NA	NA	NA	NA	NA	NA	NA	NA	NA	NA	NA	16001.2	0.3047	NA
6931	4468.2	49.5	73.1	3.09583	11.4583	24.8554	1322.95	27.2	-18.9	46.1	17.15	-11.9833	18.9333	-13.05	290	36	13	27.7284	101	49	93	58	NA	NA	NA	NA	NA	NA	NA	NA	NA	NA	NA	NA	NA	12957.1	0.2516	NA
6932	4494.77	47.984	10.8719	7.80833	8.5	32.3194	681.262	22	-4.3	26.3	16.25	0.683333	16.25	-0.466667	1011	129	52	31.8237	369	167	369	173	0.102342	1.34854	29.2615	24.7512	22.5058	9.34201	14.2599	106.628	3.28356	40.1504	6.79838	37.0602	40.434	11379.1	1.1794	50
6933	4940.19	41.59	2.49	14.3208	9.35833	38.1973	553.499	27.5	3	24.5	15.3333	21.35	21.55	8.16667	768	95	33	25.1344	254	144	180	176	0.115622	0.957051	107.332	11.1526	22.9166	13.7677	23.8974	500.216	3.3727	20.1969	6.33873	33.281	43.8023	14789.1	0.5831	45
6938	5140.68	55.7522	37.6322	5.375	7.55	22.4702	980.794	23.3	-10.3	33.6	17.4167	-0.616667	17.4167	-6.61667	721	94	35	31.7789	259	115	259	133	NA	NA	NA	NA	NA	NA	NA	NA	NA	NA	NA	NA	NA	9333.83	0.9192	NA
6940	4621.34	50.3	8.3	8.75	7.91667	31.922	641.313	22.7	-2.1	24.8	15.2167	4.51667	16.8	1.05	743	74	51	12.3758	206	162	193	186	0.11384	1.34489	9.36408	11.1717	24.7526	14.5779	18.2794	178.18	2.32317	25.4045	4.80519	21.0117	54.2358	10266.6	0.8888	44
6943	4858.6	51.4083	-0.6383	10.1708	7.79167	38.0081	472.077	22	1.5	20.5	7.75	6.48333	16.2667	4.81667	677	69	42	16.6634	204	146	148	181	0.0809171	1.04638	0	13.9495	11.8111	13.7159	13.7132	188.695	2.61507	26.4932	5.7721	62.6086	25.5802	9823.5	0.8171	31
6944	5465.55	51.4083	-0.6383	10.1708	7.79167	38.0081	472.077	22	1.5	20.5	7.75	6.48333	16.2667	4.81667	677	69	42	16.6634	204	146	148	181	0.0809171	1.04638	0	13.9495	11.8111	13.7159	13.7132	188.695	2.61507	26.4932	5.7721	62.6086	25.5802	9823.5	0.8171	31
6945	4760.9	52.24	4.45	9.69167	6.58333	32.1138	509.794	21	0.5	20.5	10.7667	8.33333	15.9667	3.71667	811	94	44	24.9115	272	151	216	194	0.0589249	1.3536	44.9506	6.95058	17.7565	14.5143	8.20735	141.384	2.0471	43.8161	6.37563	55.3302	26.9132	9990.08	1.0774	46
6951	3699.09	49.42	16.36	7.70833	8.13333	30.0123	732.172	22.6	-4.5	27.1	15.1667	0.0166667	16.65	-1.3	538	82	24	43.3761	218	78	218	80	0.084765	1.43179	25.9582	11.1574	17.2258	16.0582	29.8394	147.623	3.30171	34.5234	5.70527	26.5096	56.2647	10971.8	0.621	45
6956	5540.58	49.42	16.36	7.70833	8.13333	30.0123	732.172	22.6	-4.5	27.1	15.1667	0.0166667	16.65	-1.3	538	82	24	43.3761	218	78	218	80	0.084765	1.43179	25.9582	11.1574	17.2258	16.0582	29.8394	147.623	3.30171	34.5234	5.70527	26.5096	56.2647	10971.8	0.621	45
6957	5276.67	49.42	16.36	7.70833	8.13333	30.0123	732.172	22.6	-4.5	27.1	15.1667	0.0166667	16.65	-1.3	538	82	24	43.3761	218	78	218	80	0.084765	1.43179	25.9582	11.1574	17.2258	16.0582	29.8394	147.623	3.30171	34.5234	5.70527	26.5096	56.2647	10971.8	0.621	45
6958	4905.91	46	3.3	10.8792	10.7583	40.9062	586.405	25.7	-0.6	26.3	16.4	4.96667	18.25	3.96667	677	87	38	28.996	213	118	207	125	0.122515	1.23354	63.2961	18.1955	39.6536	9.6448	6.501	329.518	2.25922	36.7019	7.16509	29.0022	31.3442	12360.8	0.6496	57
6959	3935.8	48.5	-1.41	11.3875	7.675	37.8079	475.295	22.9	2.6	20.3	9.03333	17.3	17.3	5.83333	721	81	44	20.165	229	137	137	200	0.0966604	1.36922	21.9539	9.127	25.519	10.1868	14.662	208.55	2.59086	42.6916	6.03984	17.5953	56.8858	11453.8	0.7686	36
6960	4278.25	48.5	-1.41	11.3875	7.675	37.8079	475.295	22.9	2.6	20.3	9.03333	17.3	17.3	5.83333	721	81	44	20.165	229	137	137	200	0.0966604	1.36922	21.9539	9.127	25.519	10.1868	14.662	208.55	2.59086	42.6916	6.03984	17.5953	56.8858	11453.8	0.7686	36
6961	3778.07	38.3333	-3.53333	14.7292	13.075	39.2643	718.614	34.3	1	33.3	10.45	24.0167	24.1833	6.73333	433	61	5	49.1814	163	32	35	152	0.0926954	1.18228	78.304	13.4451	25.8868	9.84902	19.1927	334.123	1.67407	25.5159	6.88156	36.9691	37.1441	16759.2	0.2528	45
6963	4547.93	38.35	68.48	15.8208	12.625	33.2237	926.154	36.5	-1.5	38	10.15	25.8	27.35	4.21667	421	91	1	83.4632	220	6	10	163	NA	NA	NA	NA	NA	NA	NA	NA	NA	NA	NA	NA	NA	16059.1	0.2428	NA
6966	4994.05	51.4083	-0.6383	10.1708	7.79167	38.0081	472.077	22	1.5	20.5	7.75	6.48333	16.2667	4.81667	677	69	42	16.6634	204	146	148	181	0.0809171	1.04638	0	13.9495	11.8111	13.7159	13.7132	188.695	2.61507	26.4932	5.7721	62.6086	25.5802	9823.5	0.8171	31
6967	4840.38	51.4083	-0.6383	10.1708	7.79167	38.0081	472.077	22	1.5	20.5	7.75	6.48333	16.2667	4.81667	677	69	42	16.6634	204	146	148	181	0.0809171	1.04638	0	13.9495	11.8111	13.7159	13.7132	188.695	2.61507	26.4932	5.7721	62.6086	25.5802	9823.5	0.8171	31
6969	4051.24	60	23.5	5.27917	6.25833	21.4326	808.327	20.8	-8.4	29.2	6.15	3.48333	15.6167	-4.13333	705	84	34	30.7126	230	115	196	164	0.088305	1.08543	5.94996	15.4738	20.7176	18.7488	14.9308	131.844	2.38018	25.9789	5.11204	56.8597	22.4227	9426.67	1.0133	18
6971	4043.96	41.7194	2.93056	15.0625	9.09167	38.3615	533.659	27.6	3.9	23.7	16.1333	21.8	21.9667	9.06667	642	84	23	27.8106	212	116	142	150	NA	1.03293	NA	NA	22.5102	NA	NA	NA	NA	NA	NA	37.5181	39.9716	14697.1	0.4813	48
6973	4732.19	56.0648	13.9707	7.2125	7.40833	30.8681	627.401	21.1	-2.9	24	7.8	2.28333	15.2333	-0.0833334	679	67	40	18.6225	199	128	187	162	0.0730265	1.39286	9.82632	14.8882	8.80435	14.0951	12.6232	113.077	2.44937	44.616	5.35585	65.1998	25.9959	9863.5	0.9272	35
6974	5655.84	56.0648	13.9707	7.2125	7.40833	30.8681	627.401	21.1	-2.9	24	7.8	2.28333	15.2333	-0.0833334	679	67	40	18.6225	199	128	187	162	0.0730265	1.39286	9.82632	14.8882	8.80435	14.0951	12.6232	113.077	2.44937	44.616	5.35585	65.1998	25.9959	9863.5	0.9272	35
6975	4635.68	48.3	14.45	8.44167	9.26667	32.4009	737.498	23.7	-4.9	28.6	17.3667	0.8	17.3667	-0.766667	763	106	44	31.2372	283	142	283	144	0.100266	1.19932	26.6139	12.9165	15.7925	13.2793	13.2227	264.531	2.20353	24.7563	5.24265	33.9199	50.2876	10850.8	0.9015	48
6976	4157.62	48.3	14.45	8.44167	9.26667	32.4009	737.498	23.7	-4.9	28.6	17.3667	0.8	17.3667	-0.766667	763	106	44	31.2372	283	142	283	144	0.100266	1.19932	26.6139	12.9165	15.7925	13.2793	13.2227	264.531	2.20353	24.7563	5.24265	33.9199	50.2876	10850.8	0.9015	48
6979	4279.16	47.25	8.26	8.55833	8.6	33.5938	643.11	22.7	-2.9	25.6	16.5667	1.95	16.5667	0.8	1326	143	88	16.1004	411	281	411	301	0.110452	1.00734	NA	NA	21.7552	NA	23.6904	NA	NA	NA	NA	41.7574	36.4874	11735.7	1.4965	41
6981	5450.2	52.3	30	6.77917	8.25833	25.8882	880.832	23.4	-8.5	31.9	17.4	-3.11667	17.4	-4.2	612	88	31	33.889	228	99	228	107	NA	NA	NA	NA	NA	NA	NA	NA	NA	NA	NA	NA	NA	10627.2	0.7417	NA
6984	5550.96	49.3853	16.2544	7.3875	8.375	30.3442	734.776	22.6	-5	27.6	16.35	-0.333333	16.35	-1.66667	560	84	26	42.104	225	82	225	85	0.0820917	1.44123	0	10.0164	20.0727	10.4225	18.3222	178.394	1.62834	37.9529	5.9749	41.8339	38.0934	10941.2	0.658	47
6986	5367.45	57.1539	-2.2207	7.54167	7.26667	38.8592	432.418	18.1	-0.6	18.7	5.16667	9	13.1	2.55	856	90	57	18.019	260	172	191	229	0.0884118	1.12172	0	11.783	14.3154	12.4063	8.88368	160.904	3.15237	58.4011	5.87985	50.5633	35.1213	8580.25	1.2316	44
6987	4659.11	48.0683	7.62551	10.3208	8.575	33.1081	655.284	24.8	-1.1	25.9	6.13333	6.25	18.55	2.43333	1106	114	74	12.5326	312	242	275	297	0.104425	1.36074	28.1219	9.56851	25.8861	10.4954	10.2791	250.734	2.83965	40.031	6.01719	23.1837	50.9302	11469.2	1.1491	40
6989	4278.83	54.8	-2.4333	7.0875	7.05833	37.948	435.254	17.8	-0.8	18.6	2.91667	8.53333	12.6833	2.1	1281	142	77	23.1499	418	233	262	381	0.108769	1.05653	0	11.6282	20.6653	10.9525	26.3202	243.167	3.01715	35.6105	5.52769	48.1475	31.1872	8937	1.9646	45
6992	4330.18	50.3	5.3	9.325	7.53333	32.8967	573.75	22.1	-0.8	22.9	16.4833	5.28333	16.4833	2.43333	859	84	59	10.3176	239	191	239	199	0.109307	0.973776	0	14.5596	21.7048	10.2206	14.3628	200.635	2.81341	44.3943	5.92624	22.0523	56.2429	10194.1	1.0526	43
6997	5255.38	51.8333	5.5833	9.6875	8.14167	35.7091	552.474	22.6	-0.2	22.8	6.7	5.6	16.6	3.13333	773	77	44	15.3761	212	159	202	189	0.0808868	1.43108	3.00847	12.1172	17.4772	12.5589	6.34916	85.805	1.61077	69.7327	6.22195	60.8942	21.6286	9830	0.9592	48
7000	5447.38	50.9167	9.57073	8.05417	7.84167	32.0068	630.69	21.7	-2.8	24.5	14.5167	1.31667	15.95	0.483333	740	75	46	13.322	219	157	210	165	0.104683	1.4006	15.6646	10.6488	11.3333	13.2013	17.2627	104.488	2.24985	23.7681	5.44443	43.3738	45.2929	10044.7	0.9251	42
7002	5538.46	51.3333	6.1	10.1583	7.98333	34.5599	572.772	23.1	0	23.1	15.9167	6.06667	17.3333	3.35	725	72	45	12.848	202	153	198	176	0.0737138	1.13513	20.7125	13.6071	9.69048	13.7425	7.96609	136.054	1.71367	52.163	6.31172	66.9156	23.3939	9860.83	0.8656	35
7003	5789.13	47.5	7.5	9.5375	8.375	32.9724	642.87	23.5	-1.9	25.4	15.7333	2.93333	17.4667	1.68333	838	90	51	18.987	264	159	255	174	0.104969	1.38659	13.1438	17.5177	29.7293	9.04499	9.1838	251.256	2.24538	40.0904	6.83441	14.8969	55.3738	11669.9	0.923	33
7008	5283.27	52	5.675	9.79583	8.09167	35.1812	562.989	22.8	-0.2	23	4.16667	5.66667	16.8333	3.1	814	81	49	14.8651	233	170	205	206	0.0644127	1.1889	28.5589	6.61716	8.11672	15.1383	8.39045	116.792	1.5117	55.8269	6.24175	82.4705	9.4128	9741.42	1.0375	47
7013	5485.05	52.4584	13.287	9.2375	7.70833	30.3478	678.95	23.4	-2	25.4	17.7	4.75	17.7	1.05	564	65	36	19.5232	177	116	177	132	0.0550188	1.53438	15.334	9.92299	2.73616	13.2187	7.16931	142.914	1.08216	42.0693	6.46637	92.2785	4.98538	10138.8	0.6314	19
7014	4738.56	56.5459	-4.79821	7.52083	6.175	36.756	417.228	16.9	0.1	16.8	3.45	9.13333	12.7667	2.68333	1803	221	89	32.5748	626	273	318	570	0.0770092	1.15573	0	16.279	5.66749	15.8784	12.1169	141.388	3.59977	22.8644	5.30402	70.0748	24.2577	8258.5	3.2222	31
7025	4460.2	44.5041	11.3396	13.9417	8.88333	29.415	794.14	30.5	0.3	30.2	14.4167	4.2	23.75	4.2	717	82	43	20.7044	228	149	152	149	0.11318	1.2546	106.622	29.1208	35.3319	11.7022	15.9401	284.167	2.11247	18.6745	7.43324	9.61169	55.0564	13142.5	0.6101	43
7026	5241.19	54.4	-3.2667	8.3875	6.69167	37.5936	433.003	18.2	0.4	17.8	6.15	10.0167	13.8167	3.26667	1282	144	77	23.6987	418	234	260	367	0.0876638	0.996179	1.25958	12.5292	23.566	11.476	20.5424	199.093	3.05328	45.0807	5.73276	37.8354	38.5986	8875	2.089	40
7028	6300.33	49.5166	9.3166	8.375	8.38333	32.62	668.694	22.8	-2.9	25.7	1.33333	8.1	16.75	0.316667	815	91	53	14.8552	239	183	196	236	0.113261	1.13558	15.0388	17.9918	25.2136	10.2165	10.1825	272.703	1.95137	35.708	6.77622	21.602	53.1844	10662.3	0.9859	36
7031	5492.98	50.0167	8.6667	10.0167	7.96667	31.7397	658.695	24.1	-1	25.1	16.7	5.86667	18.3167	2.08333	655	69	43	13.5603	190	138	184	152	0.0745178	1.30047	33.4921	13.9545	23.1522	13.8304	12.9659	229.511	2.45342	26.6833	6.03405	31.1028	45.745	10449.4	0.7344	43
7033	4904.48	41.3599	-122.755	9.78333	16.45	47.6812	674.07	30.5	-4	34.5	2.51667	18.3833	18.3833	2.08333	660	113	8	69.1353	321	41	41	303	NA	NA	NA	NA	NA	NA	NA	NA	NA	NA	NA	NA	NA	15538.7	0.4509	NA
7036	4401.63	50.5	9.5	7.8	8	31.8725	651.586	21.8	-3.3	25.1	1.03333	7.38333	15.95	-0.05	936	101	59	14.5632	272	202	230	259	0.107893	1.32938	10.9496	7.96442	16.7195	12.9006	14.3031	167.448	3.02167	32.2804	5.54189	43.9481	39.3324	10279.8	1.1859	42
7058	5304.85	54.1	-6.2	NA	NA	NA	NA	NA	NA	NA	NA	NA	NA	NA	NA	NA	NA	NA	NA	NA	NA	NA	NA	1.05558	NA	NA	16.295	NA	17.1602	NA	NA	NA	NA	57.9012	25.8037	NA	NA	41
7061	4442.99	53.2699	-1.64293	8.65	7.03333	36.6319	454.077	19.6	0.4	19.2	4.41667	12.8667	14.4667	3.46667	887	94	57	15.9414	271	188	199	249	0.108422	1.01097	21.1083	9.94142	28.6304	12.8654	22.4264	151.056	3.3296	34.9731	5.68649	36.1381	35.2315	9359.75	1.2385	49
7062	4800.96	50.2981	8.26607	9.30417	8.29167	32.7734	642.288	23.5	-1.8	25.3	15.8333	5.13333	17.3667	1.55	655	66	44	13.2974	191	140	178	156	0.0857961	1.43656	26.5068	10.3851	20.6126	11.6925	14.9175	165.995	1.59448	38.2377	6.55426	43.071	36.3163	10208.7	0.7848	43
7064	5560.12	51.3	1.1	10.2833	7.2	36.1809	479.675	21.6	1.7	19.9	11.05	6.48333	16.35	4.85	597	66	35	20.3239	189	119	135	148	0.088796	1.18093	51.1063	17.7488	20.8799	10.457	12.0662	234.922	1.94136	50.4536	7.28241	43.6974	35.4227	10072.1	0.7563	39
7067	4366.53	37.3	15	17.2292	9.225	37.963	574.367	30.5	6.2	24.3	15.25	24.3167	24.5833	10.8333	489	85	3	71.2303	234	20	48	186	0.114723	0.899987	190.668	20.7246	32.6024	10.0091	11.4825	279.523	1.47656	22.3174	8.1732	31.4879	35.9097	16425.6	0.3184	56
7071	4979.17	48.0717	1.33867	10.7167	8.83333	36.8056	563.678	24.8	0.8	24	4.9	6.83333	17.8333	4.06667	629	59	39	11.69	170	130	164	157	0.0930784	1.25899	NA	NA	19.1894	NA	10.3897	NA	NA	NA	NA	33.689	47.1216	11529.6	0.6464	40
7072	5321.67	53.7502	34.7361	5.0375	7.84167	23.478	966.143	22.3	-11.1	33.4	16.6167	-5.76667	16.6167	-6.86667	636	85	29	33.464	238	100	238	111	NA	NA	NA	NA	NA	NA	NA	NA	NA	NA	NA	NA	NA	10140.3	0.8183	NA
7077	5300.2	40.12	-8.25	15.4542	10.8583	45.2431	464.966	28.9	4.9	24	9.95	21.1	21.4	9.95	996	143	14	53.1404	405	73	76	405	0.0893447	1.23088	67.7291	11.6659	19.7601	14.152	18.1149	224.002	1.7124	29.061	5.97239	50.1528	30.0871	15703.2	0.7331	27
7081	4796.32	40.2077	-8.42639	16.0625	10.9917	47.7899	429.382	28.6	5.6	23	10.9167	21.2167	21.5	10.9167	906	128	13	51.8984	361	69	71	361	0.0697356	1.37668	136.27	18.112	13.5449	13.2278	23.2604	106.894	1.02179	30.0525	6.72713	58.7708	27.6843	15637	0.662	26
7092	4551.48	49.416	2.823	10.5417	8.28333	36.1718	551.448	23.7	0.8	22.9	15.8333	6.71667	17.4667	4	625	60	43	10.0796	172	136	161	151	0.0848124	1.20374	NA	NA	20.1914	NA	12.8484	NA	NA	NA	NA	48.326	31.4826	10899.7	0.6863	32
7096	4787.56	47.3239	5.04278	10.725	8.68333	33.0165	663.179	25.7	-0.6	26.3	17.2833	6.6	19.1	2.83333	766	88	48	16.0135	220	157	192	178	0.092401	1.3444	NA	NA	23.4421	NA	15.471	NA	NA	NA	NA	28.1254	48.4326	11710	0.775	27
7102	4576.61	50.7224	8.2372	8.3375	8.44167	33.4987	630.339	22.5	-2.7	25.2	1.83333	4.08333	16.2833	0.8	867	94	57	13.9602	257	194	210	240	0.11173	1.23302	3.20848	11.8639	24.6665	12.7845	16.7002	104.489	2.31878	42.8779	5.75905	19.0051	56.3283	9999.58	1.1001	45
7103	5569.07	49.4167	16.2667	7.20833	8.21667	30.0977	729.489	22.3	-5	27.3	16.1167	-0.466667	16.1167	-1.76667	570	86	26	42.5971	230	83	230	87	0.0887879	1.36054	0	10.2664	20.0647	11.1441	23.7563	234.47	1.65995	36.6139	5.93426	42.7715	37.1638	10919.8	0.6785	47
7106	5298.38	51.051	13.7336	10.1167	8.28333	30.3419	715.301	25.3	-2	27.3	19.0333	2.53333	19.0333	1.45	637	80	34	27.3054	224	117	224	123	0.0749086	1.45004	NA	NA	13.0995	NA	11.7302	NA	NA	NA	NA	53.4901	33.4104	10240.5	0.6788	39
7107	4708.57	54.7761	-1.5733	9.0375	7.225	39.4809	408.885	19.6	1.3	18.3	12.5667	5.78333	14.3	4.46667	587	59	35	12.5388	161	127	154	141	0.0840948	1.34435	34.0804	18.6336	13.5117	18.7406	13.3007	202.22	1.79063	38.3467	6.29852	63.9612	22.5271	9207.5	0.8103	51
7109	4930.02	51.3	0.5	10.3292	7.75833	37.6618	485.684	22.2	1.6	20.6	5.7	6.55	16.55	4.8	613	65	38	18.8024	191	124	138	164	0.0914997	1.34329	141.53	24.2157	27.5526	11.1315	18.4196	220.962	2.32669	39.2134	7.60949	38.694	33.7534	9928	0.767	34
7111	5131.26	55.9494	-3.16028	8.47917	7.00833	38.0888	424.1	19	0.6	18.4	8.88333	5.2	14.0167	3.73333	685	70	42	13.8991	192	143	172	174	0.0895399	1.41757	74.4733	18.6675	19.6518	15.9693	13.073	166.008	2.90874	29.6037	5.30978	53.9252	26.4231	8759	0.9185	41
7117	5194.98	51.5105	9.68253	8.10417	7.39167	31.1885	615.388	21.3	-2.4	23.7	1.85	3.76667	15.75	0.683333	826	82	50	12.1175	232	178	215	215	0.0980103	1.19728	20.6509	10.0259	21.003	9.27684	9.35096	172.552	2.32456	37.5883	6.16904	8.4519	70.5451	9858.83	1.0386	40
7119	5054.54	50	8.5	10.0792	8.125	31.9882	661.422	24.4	-1	25.4	16.7833	3.25	18.3833	2.1	596	65	38	16.1077	182	123	172	132	0.0775799	1.12799	38.1313	4.64901	10.3049	15.0605	5.46395	141.819	1.57098	23.6999	5.64	68.8453	20.8498	10441.5	0.667	42
7120	3642.81	50	8.5	10.0792	8.125	31.9882	661.422	24.4	-1	25.4	16.7833	3.25	18.3833	2.1	596	65	38	16.1077	182	123	172	132	0.0775799	1.12799	38.1313	4.64901	10.3049	15.0605	5.46395	141.819	1.57098	23.6999	5.64	68.8453	20.8498	10441.5	0.667	42
7126	4578.16	60.1997	24.5682	4.95417	6.69167	22.4553	823.71	20.8	-9	29.8	10.4	3.53333	15.5	-4.75	656	78	32	29.1815	217	109	194	144	0.123309	1.20528	14.3416	11.7945	34.8706	11.4268	7.67276	196.364	2.07113	37.938	6.10617	25.5743	39.5551	9358.58	0.9331	41
7127	5301.53	58.6656	24.9871	5.53333	7.4	24.183	830.422	22.1	-8.5	30.6	14.75	-0.866667	16	-4.31667	709	80	34	30.8729	236	108	221	144	0.07378	1.16516	1.72687	22.8826	7.15872	19.9197	7.15891	135.058	3.74784	13.4163	5.01826	74.6979	18.1434	9468.92	0.9803	41
7130	4817.41	44.6447	2.56481	11.8292	10.1083	38.4347	589.925	26.4	0.1	26.3	14.2	5.8	19.25	4.75	627	69	38	17.1766	181	132	152	144	0.0948463	1.01604	79.1422	20.4623	23.3754	11.9442	19.6699	145.188	2.78142	20.651	7.08572	34.6921	41.9325	13200.3	0.5708	40
7133	4130.98	50.1102	8.6822	10.5292	8.125	31.8627	669.818	25	-0.5	25.5	17.4333	6.33333	19.0167	2.51667	656	68	44	14.3984	195	137	186	153	0.0812156	1.41763	NA	NA	18.0434	NA	8.53822	NA	NA	NA	NA	56.3336	25.6231	10230.9	0.7192	46
7143	5446.3	51.0167	5.86667	10.175	8.11667	34.9856	572.397	23.2	0	23.2	15.85	6.08333	17.3333	3.33333	740	78	47	13.0233	210	159	204	178	0.0759118	1.31139	NA	NA	14.8987	NA	12.0275	NA	NA	NA	NA	48.5814	36.5198	9956.42	0.872	40
7147	5234.87	50.584	8.67825	9.55417	8.375	32.7148	658.533	24.1	-1.5	25.6	16.3167	5.35	17.85	1.63333	628	65	38	15.5304	188	128	175	143	0.0872349	1.15735	6.3262	15.4345	26.3057	13.7059	10.1006	211.447	1.66601	36.466	6.49953	39.0962	34.5981	10080	0.7315	43
7158	5619.55	47	15.5	9.04167	9.73333	32.0175	778.533	24.8	-5.6	30.4	18.4167	-0.766667	18.4167	-0.766667	841	122	25	47.6747	355	97	355	97	0.0959191	1.2836	9.01262	12.8859	17.763	9.77699	13.6845	255.163	1.62898	37.096	6.92974	42.3321	39.9049	11590.5	0.9494	51
7160	5431.49	43.178	-85.2532	8.17083	11.575	29.9096	1007.91	28.4	-10.3	38.7	15.3	-3.36667	20.3167	-4.56667	873	103	35	27.2731	278	142	255	145	NA	NA	NA	NA	NA	NA	NA	NA	NA	NA	NA	NA	NA	12647.7	0.8266	NA
7161	5189.89	53.5	10.5	8.59583	7.64167	31.8403	618.023	22.1	-1.9	24	16.3667	4.05	16.3667	1.23333	728	73	44	15.2801	212	147	212	174	0.0725818	1.47717	8.86653	7.05526	8.76737	13.9524	9.46118	116.994	1.64839	49.8244	5.45019	74.2358	16.9968	9694.67	0.9393	26
7162	4693.08	52.24	9.44	8.8875	7.525	32.0213	604.807	22.1	-1.4	23.5	16.4167	4.53333	16.4167	1.63333	783	78	50	12.9227	219	166	219	196	0.0892503	1.10711	85.0699	20.5673	17.9108	11.7164	13.2356	222.144	1.72153	41.262	6.8207	10.508	71.5812	9702.25	0.9454	31
7163	5163.15	52.3721	9.73569	9.7125	8.04167	32.6897	629.159	23.6	-1	24.6	17.6333	5.3	17.6333	2.21667	666	72	40	15.1785	198	140	198	155	0.0668157	1.46105	NA	NA	9.60867	NA	6.05829	NA	NA	NA	NA	84.0745	6.3168	9708.83	0.7843	21
7165	4725.43	51.3472	8.28844	8.225	8.66667	35.3741	588.053	21.8	-2.7	24.5	2.38333	3.93333	15.65	1.23333	1021	105	69	12.7105	297	227	257	274	0.0918877	1.10793	80.0977	14.4214	19.4135	14.1025	22.0897	154.344	1.85019	29.7518	6.22975	32.7399	47.8466	9696.83	1.3199	35
7169	5059.36	54.4175	9.88682	8.325	6.65	29.8206	588.726	21.1	-1.2	22.3	15.3333	3.68333	15.7167	1.43333	851	85	46	18.4609	248	171	242	205	0.0730477	1.46217	0	9.44018	10.697	11.2872	11.0114	185.577	1.92481	53.4126	6.40632	61.0292	28.2738	9591.58	1.1745	32
7177	5624.75	49	15	7.31667	8.23333	30.2696	714.252	22.1	-5.1	27.2	16.1667	-1.4	16.1667	-1.4	640	89	32	37.1042	247	105	247	105	0.0943716	1.39523	11.0499	12.6756	12.3607	18.9959	16.2602	188.692	1.6103	30.2087	4.98454	57.4369	30.2024	10858.9	0.789	44
7181	4969.17	50.927	11.587	9.7625	8.925	33.8068	667.989	24.5	-1.9	26.4	18.0667	1.66667	18.0667	1.66667	597	67	34	23.2103	196	113	196	113	0.082643	1.10651	56.8353	13.9033	15.441	12.6124	8.31131	266.548	1.41016	34.1052	6.96359	41.1577	43.4013	10005.9	0.6643	40
7183	4780.26	35	77	-11.4875	10.375	28.1929	963.252	6.4	-30.4	36.8	0.0333333	-22.5	0.0333334	-23.4667	118	29	2	83.2011	71	10	61	13	NA	NA	NA	NA	NA	NA	NA	NA	NA	NA	NA	NA	NA	14661.8	0.1883	NA
7186	5428.42	54.8969	23.8924	7.05833	7.76667	26.8743	808.638	22.8	-6.1	28.9	17.0167	-1.98333	17.0167	-2.78333	608	80	28	28.8656	215	102	215	114	0.0714654	1.43033	NA	NA	9.26412	NA	5.19624	NA	NA	NA	NA	62.7789	27.9569	9970.67	0.7922	45
7192	4218.75	55.6395	-5.66364	9.7125	5.34167	37.3543	342.83	17.6	3.3	14.3	6.73333	10.5333	14.0333	5.91667	1341	158	62	29.9294	453	207	318	405	0.0849345	1.22344	0	17.8633	6.94472	17.3732	10.4338	163.171	3.53556	13.0907	4.55505	78.8693	14.186	8860.92	1.6963	35
7199	4126.33	50.95	6.9666	10.9083	7.38333	32.1015	598.266	23.8	0.8	23	16.9667	6.83333	18.4333	3.78333	802	84	49	14.8732	236	169	236	183	0.0760006	1.45007	NA	NA	16.5958	NA	8.18404	NA	NA	NA	NA	48.8201	34.5841	9806.17	0.884	37
7202	4029.23	50.1797	8.50861	9.4625	7.65833	31.0054	649.091	23.3	-1.4	24.7	16.05	5.28333	17.6333	1.66667	691	70	46	13.0092	199	147	189	165	0.100967	1.43571	27.4495	10.4377	16.355	13.4014	14.8791	301.997	2.23216	43.8461	6.34285	47.9236	35.7214	10323.2	0.7798	46
7203	5616.61	49.631	11.5722	7.88333	8.46667	32.1926	690.518	22.5	-3.8	26.3	16.45	3.48333	16.45	-0.5	906	96	62	14.3899	262	193	262	229	0.100689	1.04743	7.60518	8.89226	23.629	11.0778	9.95712	210.826	2.07718	29.4096	6.41361	45.2262	31.1449	10437	1.1568	43
7207	5050.42	35.0085	135.752	15.7333	9.3	29.0625	848.411	32.7	0.7	32	25.8833	5.55	26.2167	5.55	1656	242	59	44.5642	629	211	589	211	NA	NA	NA	NA	NA	NA	NA	NA	NA	NA	NA	NA	NA	12740.6	1.3409	NA
7208	5584.69	55.6739	-3.78181	8.2	6.43333	37.6218	411.776	18	0.9	17.1	4.23333	9.66667	13.5167	3.55	1356	157	70	30.5132	457	213	246	419	0.0908847	1.09927	3.73575	12.5662	19.2725	16.1913	16.5921	156.316	5.64159	17.555	5.48254	52.192	28.5354	8582.58	1.8462	43
7209	4990	52.7333	15.2333	9.07917	8.00833	29.1212	737.081	24	-3.5	27.5	16.6167	1.16667	18.1333	-0.0166667	523	66	27	26.6161	179	95	179	105	0.0483514	1.54336	NA	NA	7.30546	NA	6.31564	NA	NA	NA	NA	81.4325	11.262	10201	0.6131	17
7213	4638.37	47.984	10.8719	7.80833	8.5	32.3194	681.262	22	-4.3	26.3	16.25	0.683333	16.25	-0.466667	1011	129	52	31.8237	369	167	369	173	0.102342	1.34854	29.2615	24.7512	22.5058	9.34201	14.2599	106.628	3.28356	40.1504	6.79838	37.0602	40.434	11379.1	1.1794	50
7217	4943.16	48	0.5	10.725	8.41667	37.4074	534.435	23.8	1.3	22.5	5.25	17.45	17.45	4.45	694	70	45	14.2547	206	143	143	198	0.093455	1.43846	12.2454	7.79437	13.9904	12.9326	9.11162	199.43	2.38164	46.4592	5.94113	44.5309	41.4787	11561.8	0.7019	35
7223	4257.84	50.3833	8.0666	9.59583	8.95833	34.5882	640.137	24.3	-1.6	25.9	16.1833	5.38333	17.7	1.91667	648	69	44	14.6894	191	137	178	156	0.0811291	1.4389	6.80254	11.6119	18.0737	13.5182	10.2655	158.123	1.45695	40.9147	6.33651	46.66	35.2662	10150.1	0.7553	41
7231	4466.44	50.3833	8.0666	9.59583	8.95833	34.5882	640.137	24.3	-1.6	25.9	16.1833	5.38333	17.7	1.91667	648	69	44	14.6894	191	137	178	156	0.0811291	1.4389	6.80254	11.6119	18.0737	13.5182	10.2655	158.123	1.45695	40.9147	6.33651	46.66	35.2662	10150.1	0.7553	41
7236	5423.27	NA	NA	NA	NA	NA	NA	NA	NA	NA	NA	NA	NA	NA	NA	NA	NA	NA	NA	NA	NA	NA	NA	NA	NA	NA	NA	NA	NA	NA	NA	NA	NA	NA	NA	NA	NA	NA
7244	4907.59	50.001	8.26664	10.5583	8.43333	32.4359	667.406	25.4	-0.6	26	17.45	3.71667	19.0333	2.6	573	64	36	18.0132	182	116	168	124	0.0824946	1.38823	72.8683	12.9412	18.9565	12.4637	7.94112	227.914	2.23265	18.3749	7.07889	52.9329	28.1106	10334.4	0.6233	39
7248	4607.78	41.3923	-70.6652	10.1625	8.60833	27.7688	817.916	25.7	-5.3	31	2.76667	17.5333	20.1667	0.166667	1170	114	76	10.8007	327	257	257	308	NA	NA	NA	NA	NA	NA	NA	NA	NA	NA	NA	NA	NA	13375.9	1.0912	NA
7255	5420.29	50.95	20.5	7.54167	9.01667	30.3591	774.4	23.3	-6.4	29.7	16.8667	-0.916667	16.8667	-2.23333	620	87	29	35.7092	240	100	240	108	0.0655689	1.30273	0	6.25459	10.2067	10.3339	8.56761	122.824	1.39645	35.8254	5.72517	42.0066	47.7868	10514.4	0.7631	15
7258	4416.45	50.5	8.5	8.90417	7.875	31.8826	643.907	22.8	-1.9	24.7	15.4667	4.73333	17	1.13333	708	71	47	12.1854	195	152	184	177	0.110555	1.27704	4.57862	14.5393	19.9997	9.87867	19.7908	256.558	1.90318	48.9426	6.79949	22.8336	57.1667	10176.4	0.8633	47
7268	4491.89	52.6969	10.981	8.85417	8.09167	32.4967	637.536	22.9	-2	24.9	16.8167	4.36667	16.8167	1.21667	585	63	36	17.8374	184	120	184	136	0.0759196	1.35273	60.983	9.56987	8.58552	9.61441	10.5117	152.913	1.44732	47.8367	6.8335	69.4833	21.9311	9862	0.6923	30
7273	4919.95	51.0581	13.2995	8.7375	7.84167	29.7033	703.485	23.1	-3.3	26.4	17.3667	4.01667	17.3667	0.05	701	89	41	23.8282	234	136	234	150	0.085891	1.3317	NA	NA	15.9608	NA	11.296	NA	NA	NA	NA	34.3138	49.7254	10249.1	0.8011	42
7276	4452.86	50.2	8.5833	9.675	7.96667	31.7397	655.548	23.8	-1.3	25.1	16.3333	5.48333	17.9333	1.81667	672	69	45	13.5688	196	141	187	160	0.093941	1.41298	88.577	9.60276	24.3506	13.4058	7.72443	247.033	1.48913	30.0163	6.91933	26.8313	48.8181	10285.4	0.7614	47
7282	4637.76	50.3827	8.01161	9.4	8.6	33.7255	635.749	23.8	-1.7	25.5	15.9667	5.2	17.45	1.78333	681	69	47	13.0237	194	148	181	167	0.0833373	1.42709	NA	NA	19.2839	NA	12.232	NA	NA	NA	NA	38.9584	41.7577	10199.2	0.816	38
7287	5707.38	53.3422	8.42255	8.94167	6.76667	31.0398	577.183	21.1	-0.7	21.8	16.1	4.6	16.1	2.06667	729	77	37	19.5448	221	132	221	158	0.0947902	1.04028	0.69285	19.8698	21.1366	10.7436	6.35038	137.429	3.87582	64.7353	6.2417	53.8936	24.9698	9549.33	0.9548	48
7288	4438.73	60.3855	6.19302	7.075	6.56667	29.8485	577.406	19.4	-2.6	22	3.81667	9.95	14.4833	0.4	1809	229	75	34.6759	628	247	342	570	0.112905	1.29713	NA	NA	19.3704	NA	18.0001	NA	NA	NA	NA	45.8782	34.7513	8909.33	2.6692	39
7296	4600.38	59	29	4.74167	8.01667	24.6667	871.573	21.1	-11.4	32.5	13.9333	-1.28333	15.5667	-5.93333	702	87	34	29.2114	243	116	234	132	NA	NA	NA	NA	NA	NA	NA	NA	NA	NA	NA	NA	NA	9416.17	0.9642	NA
7298	4591.44	47.04	10.51	-3.27083	5.89167	27.7909	564.831	7.9	-13.3	21.2	3.63333	-1.78333	3.73333	-9.61667	1384	144	90	13.3236	407	308	375	326	0.102432	1.07723	NA	NA	19.4521	NA	29.8193	NA	NA	NA	NA	45.8142	34.7337	13082.8	2.3839	51
7305	5293.41	53.476	10.6065	8.6875	7.825	31.9388	627.785	22.4	-2.1	24.5	16.5833	4.13333	16.5833	1.2	699	72	44	15.6206	208	142	208	168	0.074769	1.28259	18.2923	8.92525	11.5057	14.2498	7.52995	123.723	1.79955	49.039	5.62996	67.9663	20.528	9728	0.888	26
7314	4905.9	54.3512	-3.41697	NA	NA	NA	NA	NA	NA	NA	NA	NA	NA	NA	NA	NA	NA	NA	NA	NA	NA	NA	NA	NA	NA	NA	NA	NA	NA	NA	NA	NA	NA	NA	NA	NA	NA	40
7316	4444.62	51.9667	5.56667	9.54167	8.05	35.4626	552.271	22.4	-0.3	22.7	4.03333	5.46667	16.45	2.98333	810	80	46	15.2667	231	169	203	205	0.0572886	1.41841	33.2516	11.254	9.96776	14.57	4.99875	89.5048	1.79407	52.0718	6.10203	70.9178	19.1145	9780.67	1.026	47
7322	5379.48	56.3	34	4.47083	8.00833	24.2677	937.864	21.9	-11.1	33	15.9	-1.46667	15.9	-7.16667	645	87	30	35.3322	240	97	240	113	NA	NA	NA	NA	NA	NA	NA	NA	NA	NA	NA	NA	NA	9669.67	0.8925	NA
7323	5111.69	49	38.28	7.625	8.98333	25.6667	996.144	26.2	-8.8	35	18.2667	1.5	19.5833	-4.71667	526	59	32	18.6817	160	110	155	133	NA	NA	NA	NA	NA	NA	NA	NA	NA	NA	NA	NA	NA	11376.1	0.5235	NA
7327	4366.08	41.7833	3.03333	15.1958	9.35833	38.3538	549.919	28.1	3.7	24.4	16.2167	22.1667	22.2833	8.96667	597	79	21	28.7285	199	111	136	134	NA	NA	NA	NA	NA	NA	NA	NA	NA	NA	NA	NA	NA	14626.8	0.4508	NA
7328	4188.51	41.7833	3.03333	15.1958	9.35833	38.3538	549.919	28.1	3.7	24.4	16.2167	22.1667	22.2833	8.96667	597	79	21	28.7285	199	111	136	134	NA	NA	NA	NA	NA	NA	NA	NA	NA	NA	NA	NA	NA	14626.8	0.4508	NA
7337	5047.34	50.8738	8.02341	8.84583	8.70833	34.5569	622.329	23	-2.2	25.2	2.45	12.1	16.7167	1.43333	952	103	62	14.5298	284	214	231	266	0.0916158	1.42934	56.0526	13.392	21.8832	13.996	11.9484	166.585	1.71971	31.3195	6.3615	43.1314	34.9854	9883.83	1.1919	38
7342	5133.75	53.6473	-3.00733	9.81667	6.3	35.3933	439.785	19.6	1.8	17.8	7.73333	11.2167	15.3833	4.76667	869	98	50	23.8017	286	163	195	227	0.08716	1.28666	37.5132	11.8399	15.8349	16.4806	12.3053	174.146	1.94742	20.4225	6.09009	61.0224	23.1427	9480.42	1.1399	41
7343	4835.52	52.5339	13.181	9.63333	7.75	29.8077	698.001	24.1	-1.9	26	18.4	4.98333	18.4	1.26667	553	66	34	20.6408	175	113	175	128	0.0620632	1.51119	NA	NA	11.6905	NA	6.87808	NA	NA	NA	NA	76.4442	11.8652	10042.8	0.6171	18
7346	5965.32	52.6058	11.8558	9.74167	8.71667	32.5249	685.393	25.1	-1.7	26.8	18.2833	5.45	18.2833	1.51667	550	63	30	23.0122	181	104	181	119	0.0643736	1.41966	23.1163	10.1851	7.20188	12.8852	4.54395	149.585	1.54937	37.7536	6.18307	85.8484	6.94975	9982.42	0.6143	25
7347	4780.94	52	36	5.4875	8.075	24.0327	1001.6	23.1	-10.5	33.6	17.45	-5.71667	17.45	-6.85	644	84	35	27.2257	220	113	220	125	NA	NA	NA	NA	NA	NA	NA	NA	NA	NA	NA	NA	NA	10603.8	0.7475	NA
7349	5049.16	49.5	14.5	7.44583	8.59167	31.1292	726.828	22.7	-4.9	27.6	16.4333	-0.133333	16.4333	-1.5	642	86	33	33.6108	239	113	239	114	0.0927954	1.09288	0	12.4807	15.486	9.96807	20.2067	151.514	2.1308	32.1228	5.81303	58.4162	26.0978	10660.7	0.7671	49
7350	5035.53	47.2413	-122.459	11.0667	10.3	41.7004	538.539	25.6	0.9	24.7	5.26667	17.9167	17.9167	4.9	1115	173	23	58.9309	504	98	98	461	NA	NA	NA	NA	NA	NA	NA	NA	NA	NA	NA	NA	NA	11684.1	1.1195	NA
7353	5614.33	52.08	4.3	10.0667	6.68333	32.1314	523.026	21.5	0.7	20.8	10.95	8.93333	16.5167	3.86667	854	99	48	24.6312	287	162	200	205	0.0575508	1.47044	60.0029	10.3519	15.6723	14.591	11.3887	125.968	1.7737	26.0902	6.4606	52.305	32.0227	9933.75	1.11	42
7354	4971.93	56.5	14.9	6.4375	7.85833	30.5772	664.872	21.1	-4.6	25.7	13.9333	1.25	14.9833	-1.26667	686	73	39	20.2337	204	126	197	156	0.0682145	1.17678	0.0891859	14.4483	3.54376	21.5658	11.7585	83.9085	2.8943	26.5147	4.58034	81.9442	14.512	9836.75	0.958	31
7356	4775.37	41.6639	-83.5553	10.3042	10.775	28.0599	1013.64	30	-8.4	38.4	22.55	-1.15	22.55	-2.53333	855	94	43	22.2718	264	153	264	155	NA	NA	NA	NA	NA	NA	NA	NA	NA	NA	NA	NA	NA	12897.2	0.7241	NA
7372	4841.96	47.0748	9.9042	8.26667	9.1	34.3396	654.093	22.3	-4.2	26.5	16.2333	1.43333	16.2333	0.2	1178	149	73	28.4598	425	221	425	226	0.0832394	1.16628	93.9423	20.8277	16.837	11.1373	17.5104	89.7081	3.91364	20.3134	6.17471	46.0474	37.1155	11981.5	1.3145	49
7373	5371.65	34.43	136.31	14.1708	8.25833	27.7125	795	29.3	-0.5	29.8	23.5667	4.56667	24.0167	4.56667	1884	267	51	48.437	692	178	691	178	NA	NA	NA	NA	NA	NA	NA	NA	NA	NA	NA	NA	NA	13950	1.5202	NA
7378	4995.19	48.0333	7.7667	10.7833	8.46667	32.8165	660.266	25.2	-0.6	25.8	17.45	4.06667	19.0833	2.85	893	97	56	19.7844	287	169	267	187	0.10534	1.01998	38.3969	18.4403	22.8547	11.7712	9.12587	208.21	2.71102	36.5712	6.66757	22.3514	54.7939	11402.5	0.9392	41
7383	4395.08	49.2655	-123.206	10.0292	6.55833	31.3796	522.348	21.8	0.9	20.9	4.5	16.5333	16.6167	3.96667	1572	250	48	52.4983	678	164	170	579	NA	NA	NA	NA	NA	NA	NA	NA	NA	NA	NA	NA	NA	11540.5	1.7032	NA
7384	4315.55	52.0333	5.55	9.92917	8.35833	36.0273	564.271	23.1	-0.1	23.2	4.23333	5.86667	16.9833	3.2	811	80	46	15.1587	233	169	204	206	0.0704305	1.13489	31.8803	6.53784	12.1001	15.231	7.11572	123.347	1.66922	52.0068	6.31076	64.6127	23.2872	9710.83	1.0154	47
7387	4814.48	54.9902	-2.3671	8.16667	7.51667	39.5614	432.542	19.1	0.1	19	4	9.56667	13.75	3.25	924	98	58	18.6108	288	181	205	265	0.0920362	1.07073	0	15.787	19.5075	11.149	13.1028	214.889	2.52628	36.9648	5.61878	46.0559	34.4366	8987	1.3161	46
7394	4158.66	52.3	21	8.2625	8.30833	29.152	764.788	23.6	-4.9	28.5	17.6667	-0.116667	17.6667	-1.11667	488	72	22	39.3075	191	70	191	78	0.0631212	1.50793	NA	NA	10.1171	NA	10.8286	NA	NA	NA	NA	61.8623	28.0206	10336.3	0.5659	11
7396	4878.5	52.3	30	6.77917	8.25833	25.8882	880.832	23.4	-8.5	31.9	17.4	-3.11667	17.4	-4.2	612	88	31	33.889	228	99	228	107	NA	NA	NA	NA	NA	NA	NA	NA	NA	NA	NA	NA	NA	10627.2	0.7417	NA
7404	5417.67	52.6	10.0667	9.375	8.36667	33.2011	647.876	23.5	-1.7	25.2	17.4833	4.91667	17.4833	1.61667	678	73	44	13.8437	195	149	195	167	0.0711968	1.15631	21.4802	8.34837	11.7022	14.6502	6.88527	184.761	1.60086	43.0215	5.7131	79.7061	8.59168	9753.58	0.806	19
7411	5059.43	47.9299	10.8134	7.48333	8.21667	32.0964	665.027	21.3	-4.3	25.6	15.75	0.516667	15.75	-0.516667	1107	142	57	32.3922	410	183	410	189	0.0979299	1.34738	1.35405	18.7437	23.3942	9.71683	13.7896	119.273	2.70456	33.9342	5.60246	29.9904	46.6154	11453.2	1.2985	50
7413	5568.05	54.6833	25.3167	6.52083	7.70833	26.2188	827.366	22.4	-7	29.4	16.6833	-2.66667	16.6833	-3.53333	648	82	32	27.1568	222	112	222	125	0.0652079	1.19945	1.3937	11.4614	5.31041	13.4206	7.29241	151.694	1.24546	39.5485	5.52727	73.3707	21.3189	10038	0.8285	38
7416	5131.43	37.45	-119.35	8.53333	14.6833	46.4662	620.661	27	-4.6	31.6	2.18333	16.3167	16.9333	2.1	827	149	7	79.5138	418	26	38	407	NA	NA	NA	NA	NA	NA	NA	NA	NA	NA	NA	NA	NA	18005.5	0.4661	NA
7419	4380.58	50.3058	8.32213	8.9125	7.84167	31.6196	641.125	22.8	-2	24.8	15.4167	4.7	16.95	1.2	713	70	49	11.9034	199	155	187	177	0.101861	1.36704	28.1745	12.5182	24.841	11.1582	10.3473	180.893	1.68797	30.1107	6.05932	26.0236	49.1355	10254.7	0.8566	45
7430	4908.06	48.6167	6.25	9.79583	8.84167	34.8097	630.975	24.3	-1.1	25.4	5.96667	5.66667	17.7333	2.25	775	78	48	12.4632	214	166	199	203	0.116445	1.26857	0	13.1321	23.3153	9.77574	19.8358	224.942	2.44342	42.7788	6.39522	35.0035	41.6813	11686.2	0.8273	41
7460	5349.39	NA	NA	NA	NA	NA	NA	NA	NA	NA	NA	NA	NA	NA	NA	NA	NA	NA	NA	NA	NA	NA	NA	NA	NA	NA	NA	NA	NA	NA	NA	NA	NA	NA	NA	NA	NA	NA
7461	5215.84	49	15	7.31667	8.23333	30.2696	714.252	22.1	-5.1	27.2	16.1667	-1.4	16.1667	-1.4	640	89	32	37.1042	247	105	247	105	0.0943716	1.39523	11.0499	12.6756	12.3607	18.9959	16.2602	188.692	1.6103	30.2087	4.98454	57.4369	30.2024	10858.9	0.789	44
7471	4699.97	NA	NA	NA	NA	NA	NA	NA	NA	NA	NA	NA	NA	NA	NA	NA	NA	NA	NA	NA	NA	NA	NA	NA	NA	NA	NA	NA	NA	NA	NA	NA	NA	NA	NA	NA	NA	NA
7477	4843.35	41.7302	-71.2825	10.1542	10.3083	29.8792	878.349	27.6	-6.9	34.5	2.06667	18.1333	20.9	-0.65	1196	115	83	9.8643	330	265	274	307	NA	NA	NA	NA	NA	NA	NA	NA	NA	NA	NA	NA	NA	13380.1	1.0409	NA
7514	4559.88	41.5609	-86.4251	9.74583	10.8083	28.5935	1000.92	28.7	-9.1	37.8	21.7	-1.51667	21.7	-3.15	989	108	46	21.738	297	173	297	176	NA	NA	NA	NA	NA	NA	NA	NA	NA	NA	NA	NA	NA	13111.2	0.8647	NA
7515	4986.48	41.5609	-86.4251	9.74583	10.8083	28.5935	1000.92	28.7	-9.1	37.8	21.7	-1.51667	21.7	-3.15	989	108	46	21.738	297	173	297	176	NA	NA	NA	NA	NA	NA	NA	NA	NA	NA	NA	NA	NA	13111.2	0.8647	NA
7520	5238.48	49.38	16.81	6.82917	7.94167	29.5229	725.999	21.6	-5.3	26.9	15.7	-0.9	15.7	-2.08333	627	93	30	41.0587	250	93	250	101	0.0845142	1.30607	1.55514	15.3294	18.2434	12.4345	21.3235	208.474	1.77327	57.675	5.882	30.865	50.8916	10940	0.7519	51
7521	5403.51	49.38	16.81	6.82917	7.94167	29.5229	725.999	21.6	-5.3	26.9	15.7	-0.9	15.7	-2.08333	627	93	30	41.0587	250	93	250	101	0.0845142	1.30607	1.55514	15.3294	18.2434	12.4345	21.3235	208.474	1.77327	57.675	5.882	30.865	50.8916	10940	0.7519	51
7525	5497.47	42.036	-86.511	9.575	9.58333	26.7691	963.824	27.8	-8	35.8	20.5	-1.31667	21.2667	-2.56667	950	99	42	21.2547	280	162	274	175	NA	NA	NA	NA	NA	NA	NA	NA	NA	NA	NA	NA	NA	13075.4	0.8403	NA
7717	5162.58	41.273	-86.625	9.85833	11.15	28.8114	1012.35	29.1	-9.6	38.7	19.85	-3.26667	21.8833	-3.26667	973	109	43	24.6543	303	161	302	161	NA	NA	NA	NA	NA	NA	NA	NA	NA	NA	NA	NA	NA	13199	0.8562	NA
7917	4152.18	42.0945	-86.3253	9.55	10.2167	27.9909	975.977	28.3	-8.2	36.5	20.4	-1.43333	21.35	-2.86667	960	103	42	21.6794	285	162	274	177	NA	NA	NA	NA	NA	NA	NA	NA	NA	NA	NA	NA	NA	12938.8	0.832	NA
7947	5321.59	42.0945	-86.3253	9.55	10.2167	27.9909	975.977	28.3	-8.2	36.5	20.4	-1.43333	21.35	-2.86667	960	103	42	21.6794	285	162	274	177	NA	NA	NA	NA	NA	NA	NA	NA	NA	NA	NA	NA	NA	12938.8	0.832	NA
8077	5054.12	41.3423	-86.7368	9.85417	11.2417	29.1235	1012.08	28.9	-9.7	38.6	21.8	-3.28333	21.8	-3.28333	978	111	42	24.8115	305	162	305	162	NA	NA	NA	NA	NA	NA	NA	NA	NA	NA	NA	NA	NA	13203	0.8593	NA
8132	4558.62	42.036	-86.511	9.575	9.58333	26.7691	963.824	27.8	-8	35.8	20.5	-1.31667	21.2667	-2.56667	950	99	42	21.2547	280	162	274	175	NA	NA	NA	NA	NA	NA	NA	NA	NA	NA	NA	NA	NA	13075.4	0.8403	NA
8214	5382.42	49	2	10.5667	7.65	34.1518	551.438	23.4	1	22.4	7.48333	6.7	17.5167	4.06667	663	64	45	10.5618	183	150	156	169	0.0948905	1.40259	9.17502	13.3651	18.5649	16.4453	16.2947	108.334	1.7042	9.88976	5.13779	11.8142	69.6209	11137.8	0.7083	28
8222	4985.84	56.0328	14.775	NA	NA	NA	NA	NA	NA	NA	NA	NA	NA	NA	NA	NA	NA	NA	NA	NA	NA	NA	NA	NA	NA	NA	11.069	NA	NA	NA	NA	NA	NA	69.1686	19.7623	NA	NA	NA
8227	5062.18	62.7989	17.9103	3.74167	7.86667	25.9626	810.036	20	-10.3	30.3	4.25	-2.31667	14.2167	-5.86667	668	79	35	26.65	222	119	185	138	0.0719786	1.16491	5.53475	12.5128	7.67028	24.8466	NA	212.278	3.84024	30.0255	4.52863	74.4986	17.8311	9031.67	1.004	32
8230	5917.31	56.68	16.5	7.18333	7.51667	29.2477	665.959	21.7	-4	25.7	15.0167	1.73333	15.8167	-0.433333	509	54	30	20.0182	158	96	148	116	0.0845754	1.09583	12.2442	15.4053	13.9485	12.8327	3.90137	123.675	3.22374	26.2851	6.04271	61.4702	24.5813	10149.9	0.6888	29
8233	4707.89	41.1876	-87.1923	9.81667	11.5	29.4118	1020.35	29.1	-10	39.1	19.8667	-3.46667	21.8333	-3.46667	967	111	38	28.4282	315	149	306	149	NA	NA	NA	NA	NA	NA	NA	NA	NA	NA	NA	NA	NA	13294.5	0.8601	NA
8234	3962.43	56.4606	15.8127	6.75833	7.28333	29.4872	649.657	20.8	-3.9	24.7	7.41667	1.43333	15.15	-0.65	637	66	37	18.3797	190	122	167	158	0.0727213	1.14036	0.631824	10.4722	7.42207	15.9059	17.3877	51.6039	2.61958	25.9339	5.48152	71.8672	20.7107	9930.25	0.8817	38
8235	4915.55	48.8	17.1	9.60417	8.85833	30.6517	763.742	25.2	-3.7	28.9	18.8667	1.61667	18.8667	0.05	646	92	29	41.6947	260	93	260	99	0.0710138	1.2203	NA	NA	25.4842	NA	8.39766	NA	NA	NA	NA	40.8521	33.6637	11409.2	0.6458	57
8236	5008.21	49.33	15.76	7.12083	8.40833	30.355	730.509	22.4	-5.3	27.7	16.05	-0.55	16.05	-1.85	576	85	26	42.041	232	86	232	86	0.0975897	1.35732	7.7934	12.1066	16.6121	12.1903	17.1007	136.706	2.54725	30.7091	5.93252	43.6951	39.6928	10883.9	0.6933	43
8237	5190.13	55.8	13.1	8.11667	6.6	28.2051	644.263	21.3	-2.1	23.4	8.83333	2.95	16.2667	0.6	632	66	32	21.0715	193	115	171	143	0.0699947	1.46745	0	13.2598	14.2077	13.1366	7.54965	141.779	1.64959	51.9499	6.15804	63.6348	22.1576	9897.33	0.8382	34
8238	4672.85	51.15	0.4	9.95	7.7	37.7451	475.462	21.6	1.2	20.4	5.46667	14.3	16	4.5	740	82	45	24.2325	243	146	148	211	0.107325	1.02932	17.2129	12.8433	25.6663	10.5495	14.3933	211.671	3.45027	39.5967	6.0613	20.0492	54.2845	10005.8	0.9573	34
8240	3867.96	55.705	13.196	8.27917	6.35833	27.1724	650.568	21.5	-1.9	23.4	8.91667	3.06667	16.5667	0.75	637	66	33	20.7768	193	117	170	148	0.0751197	1.49004	4.67714	9.05465	9.18124	15.3534	8.10123	146.805	1.89761	31.6958	5.81656	71.2656	19.5532	9838.75	0.8027	34
8241	7218.97	55.9473	13.821	6.8	7.1	29.8319	632.671	20.4	-3.4	23.8	3.71667	5.48333	14.8667	-0.566667	781	80	46	19.2113	237	152	194	199	0.0754448	1.11423	8.99524	11.4041	8.57351	16.0178	9.12288	99.0432	2.90322	34.8819	5.06751	64.655	26.7714	9807.5	1.0979	37
8242	5337.62	56.1494	15.7884	NA	NA	NA	NA	NA	NA	NA	NA	NA	NA	NA	NA	NA	NA	NA	NA	NA	NA	NA	NA	NA	NA	NA	16.6344	NA	NA	NA	NA	NA	NA	61.3181	22.0475	NA	NA	40
8243	5747.92	43.7703	11.2547	15.2208	10.5917	36.2728	690.933	31.8	2.6	29.2	15.65	24.0333	24.0333	7.18333	827	106	40	26.7264	281	156	156	185	0.0947673	1.21055	NA	NA	25.0074	NA	14.3196	NA	NA	NA	NA	41.5095	33.4831	13710.1	0.6685	44
8244	3840	48.6103	2.3086	11.0667	8.38333	35.2241	575.355	24.8	1	23.8	16.5167	5.13333	18.3333	4.26667	621	61	43	9.04208	166	145	148	151	0.0835426	1.18914	54.7368	13.367	16.7322	10.5195	9.77289	275.294	1.6979	41.2544	7.03503	45.886	37.3818	11369.4	0.6453	29
8246	5403.63	35	-79.18	16.1708	12.7417	38.7285	768.397	32.3	-0.6	32.9	25.4667	11.6333	25.4667	6.45	1194	138	75	19.5422	377	241	377	279	NA	NA	NA	NA	NA	NA	NA	NA	NA	NA	NA	NA	NA	15340.6	0.7958	NA
8256	5375.23	56.4	12.9	6.76667	6.65	28.4188	635.296	19.8	-3.6	23.4	3.73333	5.56667	14.7833	-0.683333	948	99	52	22.073	286	174	255	235	0.0711915	1.3204	2.10828	9.41623	7.1234	19.1912	10.12	126.993	1.9765	23.1112	4.76563	69.0571	23.8195	9762.75	1.3847	33
8258	5354.72	56.4	12.9	6.76667	6.65	28.4188	635.296	19.8	-3.6	23.4	3.73333	5.56667	14.7833	-0.683333	948	99	52	22.073	286	174	255	235	0.0711915	1.3204	2.10828	9.41623	7.1234	19.1912	10.12	126.993	1.9765	23.1112	4.76563	69.0571	23.8195	9762.75	1.3847	33
8259	4954.44	56.4	12.9	6.76667	6.65	28.4188	635.296	19.8	-3.6	23.4	3.73333	5.56667	14.7833	-0.683333	948	99	52	22.073	286	174	255	235	0.0711915	1.3204	2.10828	9.41623	7.1234	19.1912	10.12	126.993	1.9765	23.1112	4.76563	69.0571	23.8195	9762.75	1.3847	33
8264	4957.03	41.6833	2.8	14.9625	9.65833	39.1026	550.042	28	3.3	24.7	15.9833	21.9333	22.0667	8.75	698	88	27	25.7922	227	128	152	166	0.0935523	1.32912	185.497	18.2222	24.6877	13.0746	16.9533	530.739	1.46188	17.2158	7.53128	33.9002	41.4121	14734.9	0.524	48
8283	5379.36	55.76	14.12	7.41667	6.96667	29.5198	621.543	21.1	-2.5	23.6	8.1	2.4	15.4167	0.283333	696	71	40	19.0116	210	135	178	171	0.0691945	1.32939	14.6921	11.5285	9.2807	14.7602	13.5801	119.394	2.39578	56.5995	5.90878	70.6791	20.0402	9910.42	0.9459	40
8284	5693.45	49.4112	16.2815	7.39583	8.24167	30.0791	733.808	22.5	-4.9	27.4	16.35	-0.3	16.35	-1.63333	560	85	26	42.7453	226	82	226	85	0.082405	1.40004	0	11.5314	18.0526	10.3825	16.1173	205.518	2.13412	38.8842	5.95462	44.1396	37.8078	10930.9	0.66	47
8285	5549.42	49.4112	16.2815	7.39583	8.24167	30.0791	733.808	22.5	-4.9	27.4	16.35	-0.3	16.35	-1.63333	560	85	26	42.7453	226	82	226	85	0.082405	1.40004	0	11.5314	18.0526	10.3825	16.1173	205.518	2.13412	38.8842	5.95462	44.1396	37.8078	10930.9	0.66	47
8290	4714.73	50	8.5	10.0792	8.125	31.9882	661.422	24.4	-1	25.4	16.7833	3.25	18.3833	2.1	596	65	38	16.1077	182	123	172	132	0.0775799	1.12799	38.1313	4.64901	10.3049	15.0605	5.46395	141.819	1.57098	23.6999	5.64	68.8453	20.8498	10441.5	0.667	42
8297	4815.69	46.5	6.08	6.375	7.8	31.8367	626.718	20.1	-4.4	24.5	0	13.8833	14.1333	-1.1	1399	134	101	9.31251	387	323	332	373	0.127831	1.00434	NA	NA	32.2087	NA	17.9145	NA	NA	NA	NA	21.1415	46.6498	12265.7	1.5974	43
8306	4289.98	56.1	13.74	7.1	7.35	30.2469	640.632	20.9	-3.4	24.3	3.91667	5.93333	15.25	-0.4	767	79	44	20.2502	232	145	193	198	0.0753608	1.10908	21.047	12.8678	11.7498	13.635	14.6847	93.5325	1.97412	32.9504	5.6262	52.8726	35.3776	9784.42	1.0631	33
8307	4211.82	56.1	13.74	7.1	7.35	30.2469	640.632	20.9	-3.4	24.3	3.91667	5.93333	15.25	-0.4	767	79	44	20.2502	232	145	193	198	0.0753608	1.10908	21.047	12.8678	11.7498	13.635	14.6847	93.5325	1.97412	32.9504	5.6262	52.8726	35.3776	9784.42	1.0631	33
8311	5256.64	47.5	11.5	4.45833	7.05	30.3879	612.331	17	-6.2	23.2	12	-2.73333	12	-2.73333	1325	172	64	33.3582	494	214	494	214	0.100238	1.07751	47.2991	19.1087	20.4504	13.237	22.233	151.519	3.88191	23.9869	6.27454	39.5819	39.9677	11793.2	1.617	47
8312	5414.81	50.5	7.5	9	8.13333	33.3333	618.984	22.7	-1.7	24.4	15.3	4.83333	16.7667	1.56667	833	80	57	10.3023	224	185	220	206	0.0971901	1.43132	20.4534	12.8103	16.3866	14.1732	14.2518	200.488	2.42902	28.3168	5.29522	39.0169	44.5965	10098.3	1.0191	30
8326	5616.06	56.0328	14.775	NA	NA	NA	NA	NA	NA	NA	NA	NA	NA	NA	NA	NA	NA	NA	NA	NA	NA	NA	NA	NA	NA	NA	11.069	NA	NA	NA	NA	NA	NA	69.1686	19.7623	NA	NA	NA
8334	5126.22	55.71	13.2	8.1875	6.30833	26.9587	650.815	21.4	-2	23.4	8.78333	3	16.4833	0.65	661	68	35	20.7028	200	123	174	156	0.0780092	1.50192	4.67714	9.05465	7.06438	15.3534	7.12354	146.805	1.89761	31.6958	5.81656	74.9359	17.9997	9831	0.8326	34
8335	4682.95	55.71	13.2	8.1875	6.30833	26.9587	650.815	21.4	-2	23.4	8.78333	3	16.4833	0.65	661	68	35	20.7028	200	123	174	156	0.0780092	1.50192	4.67714	9.05465	7.06438	15.3534	7.12354	146.805	1.89761	31.6958	5.81656	74.9359	17.9997	9831	0.8326	34
8337	4714.64	44	12.37	13.4875	9.39167	33.0692	710.34	28.9	0.5	28.4	14.2667	6.08333	22.3167	4.86667	866	103	52	20.922	280	179	199	185	0.124922	1.27017	175.044	24.7194	42.233	9.35121	10.9063	214.424	1.98796	19.6306	7.96587	10.1253	47.6417	13256.8	0.7654	45
8343	5050.9	47.5	1.5	11.2833	9.86667	39.6252	577.027	25.6	0.7	24.9	7.81667	18.55	18.55	4.36667	667	66	48	11.3653	184	145	145	173	0.0767678	1.33022	32.9838	10.6035	15.6306	15.6228	6.1347	106.308	1.78253	16.3169	5.27036	50.3006	34.0688	11829.8	0.6402	26
8351	5017.48	60.25	18.37	5.61667	7.61667	26.914	731.662	21.2	-7.1	28.3	14.0833	-0.383333	15.1333	-2.81667	636	78	30	29.4184	217	108	206	131	0.0815575	1.12546	3.39651	30.0094	10.4456	20.6581	15.6406	142.348	2.88233	19.8824	4.94753	69.9901	19.5644	9729.25	0.8945	NA
8357	4527.21	41.5	2.25	14.825	9.36667	37.6171	564.618	28.3	3.4	24.9	15.8	22.0167	22.2167	8.55	680	82	30	25.5646	226	139	169	147	0.110282	1.10089	142.894	14.4771	23.2741	12.5481	19.2718	395.864	1.23483	35.177	6.83216	37.524	39.202	15034.5	0.4884	42
8365	5762.62	49	16	8.77083	8.675	30.3322	759.962	24.5	-4.1	28.6	16.5	0.916667	18.0833	-0.6	523	79	23	43.2238	212	76	211	76	0.0950776	1.40096	27.6655	16.963	18.3844	9.98248	8.76194	255.348	1.59885	32.6673	6.84626	32.1653	49.4503	11098.5	0.5667	42
8366	4838.07	50.5	8.5	8.90417	7.875	31.8826	643.907	22.8	-1.9	24.7	15.4667	4.73333	17	1.13333	708	71	47	12.1854	195	152	184	177	0.110555	1.27704	4.57862	14.5393	19.9997	9.87867	19.7908	256.558	1.90318	48.9426	6.79949	22.8336	57.1667	10176.4	0.8633	47
8376	5400.84	62.69	18	3.9875	7.475	25.4252	787.681	19.7	-9.7	29.4	4.55	-2.01667	14.2	-5.28333	683	85	37	26.6518	232	124	180	144	NA	NA	NA	NA	5.15541	NA	NA	NA	NA	NA	NA	81.7009	13.1437	9098.25	1.0518	30
8386	5545.93	58.9	11.2	7.40833	5.63333	23.5704	667.175	20.3	-3.6	23.9	8.18333	1.7	15.9	-0.233333	756	87	44	22.6917	248	144	187	175	0.0765975	NA	7.32238	16.1022	8.80757	20.4836	13.296	91.1938	1.98519	21.5949	4.84728	68.9799	22.2125	9520.33	0.9062	NA
8419	5373.89	54.6833	25.3167	6.52083	7.70833	26.2188	827.366	22.4	-7	29.4	16.6833	-2.66667	16.6833	-3.53333	648	82	32	27.1568	222	112	222	125	0.0652079	1.19945	1.3937	11.4614	5.31041	13.4206	7.29241	151.694	1.24546	39.5485	5.52727	73.3707	21.3189	10038	0.8285	38
8422	4389.09	56.06	14.29	7.425	7.6	31.2757	637.579	21.5	-2.8	24.3	14.7833	2.41667	15.6	0.05	575	60	32	20.4886	173	104	167	125	0.0716364	1.52217	26.394	10.5512	6.88486	12.1021	8.38256	104.622	1.71413	40.8103	6.0602	74.225	18.8902	9883.08	0.7854	36
8424	4582.95	35	77	-11.4875	10.375	28.1929	963.252	6.4	-30.4	36.8	0.0333333	-22.5	0.0333334	-23.4667	118	29	2	83.2011	71	10	61	13	NA	NA	NA	NA	NA	NA	NA	NA	NA	NA	NA	NA	NA	14661.8	0.1883	NA
8426	4322.93	56.06	13.97	7.2125	7.40833	30.8681	627.401	21.1	-2.9	24	7.8	2.28333	15.2333	-0.0833334	679	67	40	18.6225	199	128	187	162	0.0699645	1.39286	9.82632	14.8882	7.91086	14.0951	13.5797	113.077	2.44937	44.616	5.35585	74.9438	17.1453	9863.5	0.9272	35
9057	5315.81	56.1	13.9167	7.24583	7.575	30.9184	639.042	21.3	-3.2	24.5	7.75	2.25	15.4167	-0.2	686	70	40	19.0715	203	129	186	165	0.0684757	1.52137	7.30281	9.27186	6.20842	14.0723	7.20319	136.395	2.02548	40.8695	5.79767	76.9298	16.8617	9799.67	0.9306	32
9058	4196.53	57.75	16.6333	6.95	7.91667	29.1054	699.042	22.1	-5.1	27.2	15.1167	1.33333	16.0667	-1.06667	585	70	34	23.8776	185	105	179	132	0.0750338	1.1297	10.5184	9.80245	14.2267	16.9862	7.82733	124.281	1.92084	33.6773	5.60304	66.7346	19.0387	9963.92	0.7556	39
9067	4804.13	38.6536	48.7992	14.0625	8.075	27.7491	764.277	29.7	0.6	29.1	15.5167	21.1667	23.4833	4.95	971	191	14	61.5206	457	88	90	244	NA	NA	NA	NA	NA	NA	NA	NA	NA	NA	NA	NA	NA	14217.7	0.8921	NA
9069	5489.73	38.6536	48.7992	14.0625	8.075	27.7491	764.277	29.7	0.6	29.1	15.5167	21.1667	23.4833	4.95	971	191	14	61.5206	457	88	90	244	NA	NA	NA	NA	NA	NA	NA	NA	NA	NA	NA	NA	NA	14217.7	0.8921	NA
9070	5142.85	38.6536	48.7992	14.0625	8.075	27.7491	764.277	29.7	0.6	29.1	15.5167	21.1667	23.4833	4.95	971	191	14	61.5206	457	88	90	244	NA	NA	NA	NA	NA	NA	NA	NA	NA	NA	NA	NA	NA	14217.7	0.8921	NA
9075	4261.37	38.7406	48.6131	12.4333	8.68333	28.8483	734.684	29.5	-0.6	30.1	13.7333	21.4333	21.4333	3.6	761	137	13	50.9458	325	82	82	182	NA	NA	NA	NA	NA	NA	NA	NA	NA	NA	NA	NA	NA	14299.4	0.67	NA
9078	4214.01	38.7406	48.6131	12.4333	8.68333	28.8483	734.684	29.5	-0.6	30.1	13.7333	21.4333	21.4333	3.6	761	137	13	50.9458	325	82	82	182	NA	NA	NA	NA	NA	NA	NA	NA	NA	NA	NA	NA	NA	14299.4	0.67	NA
9079	3720.88	38.7833	48.5517	12.0875	9.25833	29.7696	733.085	30	-1.1	31.1	13.35	21.0833	21.0833	3.26667	712	125	13	47.8206	294	82	82	166	NA	NA	NA	NA	NA	NA	NA	NA	NA	NA	NA	NA	NA	14297.4	0.6227	NA
9081	5464.58	38.7833	48.5517	12.0875	9.25833	29.7696	733.085	30	-1.1	31.1	13.35	21.0833	21.0833	3.26667	712	125	13	47.8206	294	82	82	166	NA	NA	NA	NA	NA	NA	NA	NA	NA	NA	NA	NA	NA	14297.4	0.6227	NA
9084	3942.37	38.7833	48.5517	12.0875	9.25833	29.7696	733.085	30	-1.1	31.1	13.35	21.0833	21.0833	3.26667	712	125	13	47.8206	294	82	82	166	NA	NA	NA	NA	NA	NA	NA	NA	NA	NA	NA	NA	NA	14297.4	0.6227	NA
9085	4200.94	38.7833	48.5517	12.0875	9.25833	29.7696	733.085	30	-1.1	31.1	13.35	21.0833	21.0833	3.26667	712	125	13	47.8206	294	82	82	166	NA	NA	NA	NA	NA	NA	NA	NA	NA	NA	NA	NA	NA	14297.4	0.6227	NA
9089	4811.68	38.9522	48.925	14.3458	6.90833	24.2398	792.159	29.8	1.3	28.5	15.8833	24.0667	24.0667	4.88333	722	137	10	58.6481	326	63	63	190	NA	NA	NA	NA	NA	NA	NA	NA	NA	NA	NA	NA	NA	14305.9	0.6517	NA
9091	4421.17	38.9522	48.925	14.3458	6.90833	24.2398	792.159	29.8	1.3	28.5	15.8833	24.0667	24.0667	4.88333	722	137	10	58.6481	326	63	63	190	NA	NA	NA	NA	NA	NA	NA	NA	NA	NA	NA	NA	NA	14305.9	0.6517	NA
9095	4625.96	38.9786	48.5594	13.7167	8.78333	28.3333	781.843	31.2	0.2	31	15	23.3833	23.3833	4.38333	674	120	9	50.8183	279	66	66	176	NA	NA	NA	NA	NA	NA	NA	NA	NA	NA	NA	NA	NA	14269.3	0.5899	NA
9099	4671.83	38.9786	48.5594	13.7167	8.78333	28.3333	781.843	31.2	0.2	31	15	23.3833	23.3833	4.38333	674	120	9	50.8183	279	66	66	176	NA	NA	NA	NA	NA	NA	NA	NA	NA	NA	NA	NA	NA	14269.3	0.5899	NA
9100	4353.25	41.8296	46.2831	12.1625	9.575	29.5525	845.83	28.7	-3.7	32.4	16	1.86667	22.5333	1.86667	773	105	31	36.679	283	103	237	103	NA	NA	NA	NA	NA	NA	NA	NA	NA	NA	NA	NA	NA	13635.4	0.6707	NA
9102	5147.77	41.8296	46.2831	12.1625	9.575	29.5525	845.83	28.7	-3.7	32.4	16	1.86667	22.5333	1.86667	773	105	31	36.679	283	103	237	103	NA	NA	NA	NA	NA	NA	NA	NA	NA	NA	NA	NA	NA	13635.4	0.6707	NA
9103	4876.92	41.8296	46.2831	12.1625	9.575	29.5525	845.83	28.7	-3.7	32.4	16	1.86667	22.5333	1.86667	773	105	31	36.679	283	103	237	103	NA	NA	NA	NA	NA	NA	NA	NA	NA	NA	NA	NA	NA	13635.4	0.6707	NA
9104	3863.8	41.8296	46.2831	12.1625	9.575	29.5525	845.83	28.7	-3.7	32.4	16	1.86667	22.5333	1.86667	773	105	31	36.679	283	103	237	103	NA	NA	NA	NA	NA	NA	NA	NA	NA	NA	NA	NA	NA	13635.4	0.6707	NA
9105	4937.81	41.8296	46.2831	12.1625	9.575	29.5525	845.83	28.7	-3.7	32.4	16	1.86667	22.5333	1.86667	773	105	31	36.679	283	103	237	103	NA	NA	NA	NA	NA	NA	NA	NA	NA	NA	NA	NA	NA	13635.4	0.6707	NA
9106	4458.92	41.8296	46.2831	12.1625	9.575	29.5525	845.83	28.7	-3.7	32.4	16	1.86667	22.5333	1.86667	773	105	31	36.679	283	103	237	103	NA	NA	NA	NA	NA	NA	NA	NA	NA	NA	NA	NA	NA	13635.4	0.6707	NA
9111	3710.38	41.8296	46.2831	12.1625	9.575	29.5525	845.83	28.7	-3.7	32.4	16	1.86667	22.5333	1.86667	773	105	31	36.679	283	103	237	103	NA	NA	NA	NA	NA	NA	NA	NA	NA	NA	NA	NA	NA	13635.4	0.6707	NA
9113	4102.51	41.8296	46.2831	12.1625	9.575	29.5525	845.83	28.7	-3.7	32.4	16	1.86667	22.5333	1.86667	773	105	31	36.679	283	103	237	103	NA	NA	NA	NA	NA	NA	NA	NA	NA	NA	NA	NA	NA	13635.4	0.6707	NA
9114	4427.44	41.8296	46.2831	12.1625	9.575	29.5525	845.83	28.7	-3.7	32.4	16	1.86667	22.5333	1.86667	773	105	31	36.679	283	103	237	103	NA	NA	NA	NA	NA	NA	NA	NA	NA	NA	NA	NA	NA	13635.4	0.6707	NA
9115	4901.52	41.8296	46.2831	12.1625	9.575	29.5525	845.83	28.7	-3.7	32.4	16	1.86667	22.5333	1.86667	773	105	31	36.679	283	103	237	103	NA	NA	NA	NA	NA	NA	NA	NA	NA	NA	NA	NA	NA	13635.4	0.6707	NA
9121	5243.62	41.7942	43.4767	8.575	9.15	30.5	768.06	24.9	-5.1	30	11.6	15.1333	17.85	-0.816667	781	95	49	20.8232	251	167	168	190	NA	NA	NA	NA	NA	NA	NA	NA	NA	NA	NA	NA	NA	14559.6	0.723	NA
9125	4574.34	40.1408	44.8203	5.75417	10.875	28.5433	958.48	25.3	-12.8	38.1	9.33333	-6.2	17.3333	-6.2	444	75	19	46.7261	191	64	85	64	NA	NA	NA	NA	NA	NA	NA	NA	NA	NA	NA	NA	NA	15589.8	0.383	NA
9128	5133.52	39.8692	45.3622	7.70417	10.6917	26.5302	1013.22	28.2	-12.1	40.3	11.3167	20.1	20.1	-4.86667	432	66	20	41.2469	177	74	74	74	NA	NA	NA	NA	NA	NA	NA	NA	NA	NA	NA	NA	NA	15371.7	0.3577	NA
9130	4803.01	39.8692	45.3622	7.70417	10.6917	26.5302	1013.22	28.2	-12.1	40.3	11.3167	20.1	20.1	-4.86667	432	66	20	41.2469	177	74	74	74	NA	NA	NA	NA	NA	NA	NA	NA	NA	NA	NA	NA	NA	15371.7	0.3577	NA
9131	4650.41	39.8692	45.3622	7.70417	10.6917	26.5302	1013.22	28.2	-12.1	40.3	11.3167	20.1	20.1	-4.86667	432	66	20	41.2469	177	74	74	74	NA	NA	NA	NA	NA	NA	NA	NA	NA	NA	NA	NA	NA	15371.7	0.3577	NA
9133	4509.14	39.8692	45.3622	7.70417	10.6917	26.5302	1013.22	28.2	-12.1	40.3	11.3167	20.1	20.1	-4.86667	432	66	20	41.2469	177	74	74	74	NA	NA	NA	NA	NA	NA	NA	NA	NA	NA	NA	NA	NA	15371.7	0.3577	NA
9134	4743.48	39.8692	45.3622	7.70417	10.6917	26.5302	1013.22	28.2	-12.1	40.3	11.3167	20.1	20.1	-4.86667	432	66	20	41.2469	177	74	74	74	NA	NA	NA	NA	NA	NA	NA	NA	NA	NA	NA	NA	NA	15371.7	0.3577	NA
9298	5084.67	55.9681	-3.21833	8.9125	7.20833	38.5472	427.366	19.5	0.8	18.7	9.36667	5.65	14.4667	4.08333	636	66	39	13.9029	179	131	161	159	0.0851616	1.41755	6.30803	17.8661	20.9983	18.6951	11.6052	184.335	2.34485	40.3281	5.4036	53.3399	25.6618	8784.75	0.8613	NA
9321	5331.35	62.8622	18.336	3.62917	7.49167	25.9227	762.542	19.4	-9.5	28.9	4.01667	1.95	13.65	-5.1	719	89	36	28.6088	246	125	193	155	0.0766353	1.17056	4.95155	10.0864	7.94158	23.8803	14.3881	168.005	2.90105	30.8371	4.48022	71.728	20.3305	9050.08	1.1233	37
9323	4540.97	62.8622	18.336	3.62917	7.49167	25.9227	762.542	19.4	-9.5	28.9	4.01667	1.95	13.65	-5.1	719	89	36	28.6088	246	125	193	155	0.0766353	1.17056	4.95155	10.0864	7.94158	23.8803	14.3881	168.005	2.90105	30.8371	4.48022	71.728	20.3305	9050.08	1.1233	37
9332	4773.59	62.8698	18.381	3.7125	7.50833	25.9804	766.507	19.5	-9.4	28.9	4.08333	2.08333	13.7667	-5.08333	704	88	35	28.8287	241	121	190	152	0.0818293	1.16551	7.40009	11.3069	8.81156	23.5019	20.7485	179.82	2.08543	34.0634	4.6088	74.696	16.4924	9046.67	1.1007	37
9336	4550.28	62.8794	18.4473	4.01667	7.25	25.5282	755.755	19.4	-9	28.4	4.5	2.25	13.9333	-4.61667	679	84	35	28.6454	232	117	184	146	NA	NA	NA	NA	7.28435	NA	NA	NA	NA	NA	NA	73.5013	19.2143	9053.33	1.0754	36
9339	4790.57	57.7133	15.0689	5.3375	7.625	28.7736	695.286	20.4	-6.1	26.5	13.1167	-0.0333333	14.2667	-2.73333	687	77	36	23.0804	216	123	207	148	0.078226	1.16529	0	13.1294	5.84331	22.8816	13.6522	118.408	3.24	16.4666	4.3245	66.3672	27.7895	9682.58	1.0083	26
9343	4214.16	57.3089	18.1512	NA	NA	NA	NA	NA	NA	NA	NA	NA	NA	NA	NA	NA	NA	NA	NA	NA	NA	NA	NA	NA	NA	NA	NA	NA	NA	NA	NA	NA	NA	NA	NA	NA	NA	NA
9352	4375.4	57.2608	16.3675	6.53333	9.2	33.213	681.49	22	-5.7	27.7	14.35	1.2	15.3833	-1.33333	574	65	36	20.0419	178	111	171	133	0.071435	1.10768	0	16.5389	14.003	18.617	10.6217	69.5893	2.46351	27.5471	5.01625	68.717	17.28	9998.5	0.7725	43
9353	4287.89	57.2608	16.3675	6.53333	9.2	33.213	681.49	22	-5.7	27.7	14.35	1.2	15.3833	-1.33333	574	65	36	20.0419	178	111	171	133	0.071435	1.10768	0	16.5389	14.003	18.617	10.6217	69.5893	2.46351	27.5471	5.01625	68.717	17.28	9998.5	0.7725	43
9363	5013.61	62.9147	18.4045	NA	NA	NA	NA	NA	NA	NA	NA	NA	NA	NA	NA	NA	NA	NA	NA	NA	NA	NA	0.0841308	1.13305	5.93647	10.1879	9.98636	22.3743	NA	126.168	2.52126	33.0193	4.91226	60.5253	29.4883	NA	NA	38
9369	5179.52	57.6781	14.9986	5.7375	7.925	29.2435	709.116	21.1	-6	27.1	13.6	0.366667	14.8167	-2.56667	650	74	33	24.108	207	112	198	138	0.0851204	1.11747	0	8.9416	12.5522	21.9856	8.50985	106.501	2.26231	21.1299	4.68459	50.6664	36.7813	9673.83	0.9178	25
9371	4928.06	63.016	18.3175	NA	NA	NA	NA	NA	NA	NA	NA	NA	NA	NA	NA	NA	NA	NA	NA	NA	NA	NA	NA	NA	NA	NA	8.96028	NA	NA	NA	NA	NA	NA	72.0013	19.0384	NA	NA	35
9380	5981.33	55.7488	13.3742	7.9625	6.825	28.9195	644.681	21.3	-2.3	23.6	8.58333	2.83333	16.15	0.483333	667	70	36	21.3073	204	122	179	157	0.0769473	1.18685	3.43039	12.3776	10.7256	11.9392	6.74111	136.806	2.18889	47.7846	6.27104	67.6279	21.6464	9844.42	0.8819	36
9381	4643.29	55.8106	14.2091	NA	NA	NA	NA	NA	NA	NA	NA	NA	NA	NA	NA	NA	NA	NA	NA	NA	NA	NA	NA	NA	NA	NA	11.0767	NA	NA	NA	NA	NA	NA	68.3565	20.5667	NA	NA	NA
9382	5287.48	55.8106	14.2091	NA	NA	NA	NA	NA	NA	NA	NA	NA	NA	NA	NA	NA	NA	NA	NA	NA	NA	NA	NA	NA	NA	NA	11.0767	NA	NA	NA	NA	NA	NA	68.3565	20.5667	NA	NA	NA
9383	4387.84	55.8106	14.2091	NA	NA	NA	NA	NA	NA	NA	NA	NA	NA	NA	NA	NA	NA	NA	NA	NA	NA	NA	NA	NA	NA	NA	11.0767	NA	NA	NA	NA	NA	NA	68.3565	20.5667	NA	NA	NA
9386	3942.05	62.806	18.1896	3.9375	7.59167	26.1782	765.991	19.7	-9.3	29	4.35	2.33333	13.9667	-4.9	688	87	37	28.5579	236	121	185	146	NA	NA	NA	NA	6.17722	NA	NA	NA	NA	NA	NA	77.8896	15.9332	9055.25	1.0666	35
9388	5449.58	62.806	18.1896	3.9375	7.59167	26.1782	765.991	19.7	-9.3	29	4.35	2.33333	13.9667	-4.9	688	87	37	28.5579	236	121	185	146	NA	NA	NA	NA	6.17722	NA	NA	NA	NA	NA	NA	77.8896	15.9332	9055.25	1.0666	35
9390	5182.99	57.3263	15.8979	6.375	9.51667	33.2751	700.427	22.6	-6	28.6	14.2667	1.08333	15.4167	-1.81667	560	62	32	21.7346	180	104	173	118	0.078865	1.12026	0	12.912	16.2879	21.4201	11.787	101.203	2.22768	19.8568	4.4331	60.4673	23.2448	9833.42	0.7663	34
9391	4584.94	57.3263	15.8979	6.375	9.51667	33.2751	700.427	22.6	-6	28.6	14.2667	1.08333	15.4167	-1.81667	560	62	32	21.7346	180	104	173	118	0.078865	1.12026	0	12.912	16.2879	21.4201	11.787	101.203	2.22768	19.8568	4.4331	60.4673	23.2448	9833.42	0.7663	34
9392	4789.65	57.3263	15.8979	6.375	9.51667	33.2751	700.427	22.6	-6	28.6	14.2667	1.08333	15.4167	-1.81667	560	62	32	21.7346	180	104	173	118	0.078865	1.12026	0	12.912	16.2879	21.4201	11.787	101.203	2.22768	19.8568	4.4331	60.4673	23.2448	9833.42	0.7663	34
9394	4423.11	56.5804	16.4063	NA	NA	NA	NA	NA	NA	NA	NA	NA	NA	NA	NA	NA	NA	NA	NA	NA	NA	NA	NA	NA	NA	NA	14.7094	NA	NA	NA	NA	NA	NA	66.4349	18.8556	NA	NA	NA
9399	6492.3	55.4234	13.9905	7.9375	6.74167	28.5664	631.276	21.3	-2.3	23.6	8.76667	2.78333	15.9667	0.65	625	70	35	23.549	205	118	149	153	0.0772141	1.42648	10.354	13.2462	14.0605	11.3841	6.88291	138.104	2.15309	56.9461	6.35575	64.8122	21.1273	10084.2	0.8421	39
9402	5040.72	57.8765	14.8549	5.51667	8.06667	29.7663	701.218	20.8	-6.3	27.1	13.3	0.15	14.5	-2.68333	632	72	32	23.5876	200	112	191	132	0.0948329	1.05611	24.1381	10.7751	13.9892	16.1931	11.3091	118.689	2.51825	23.8848	5.15164	52.1904	33.8203	9677	0.9064	32
9404	5228	55.7491	13.399	7.89583	6.825	28.9195	642.73	21.2	-2.4	23.6	8.55	2.76667	16.05	0.416667	674	70	37	20.547	205	125	181	158	0.0765921	1.14164	3.0669	12.8813	12.9535	11.9537	7.55564	133.422	1.76448	46.8982	6.21022	64.8599	22.1866	9829.33	0.8967	36
9405	6150.09	55.7491	13.399	7.89583	6.825	28.9195	642.73	21.2	-2.4	23.6	8.55	2.76667	16.05	0.416667	674	70	37	20.547	205	125	181	158	0.0765921	1.14164	3.0669	12.8813	12.9535	11.9537	7.55564	133.422	1.76448	46.8982	6.21022	64.8599	22.1866	9829.33	0.8967	36
9408	6082.48	56.047	13.9519	6.95	7.23333	30.6497	621.095	20.6	-3	23.6	7.5	2.03333	14.9167	-0.233333	725	73	43	18.7514	215	140	193	177	0.0706279	1.21609	0.837289	10.9691	6.72932	17.5193	14.9556	104.779	2.40072	20.5728	4.24019	62.3495	30.9211	9843.5	0.9983	35
9409	4742.32	56.0573	14.302	7.42083	7.55833	31.1043	638.412	21.5	-2.8	24.3	14.7833	2.38333	15.6167	0.05	567	60	31	20.9153	172	102	165	122	0.0782436	1.475	12.8234	15.7862	9.81145	17.9878	6.96208	123.597	1.89744	38.1336	5.06882	76.0843	14.1043	9875.75	0.7685	37
9412	4951.44	57.2746	16.1494	6.41667	9.35	32.9225	694.286	22.4	-6	28.4	14.2667	1.06667	15.4167	-1.63333	565	62	33	21.0875	177	105	171	124	0.0801469	1.11859	0	16.2794	12.9292	19.9592	12.986	88.5809	2.21184	23.4409	4.72327	58.8372	28.2336	9939.75	0.7465	39
9413	5962.8	57.2746	16.1494	6.41667	9.35	32.9225	694.286	22.4	-6	28.4	14.2667	1.06667	15.4167	-1.63333	565	62	33	21.0875	177	105	171	124	0.0801469	1.11859	0	16.2794	12.9292	19.9592	12.986	88.5809	2.21184	23.4409	4.72327	58.8372	28.2336	9939.75	0.7465	39
9416	5648.63	57.7215	18.3837	7.03333	6.18333	26.2006	647.591	20.4	-3.2	23.6	7.98333	4.8	15.45	-0.233333	511	56	25	25.8934	160	90	134	109	NA	NA	NA	NA	18.1879	NA	NA	NA	NA	NA	NA	58.0459	23.7662	10425.6	0.7023	NA
9421	6617.2	55.9745	14.3997	NA	NA	NA	NA	NA	NA	NA	NA	NA	NA	NA	NA	NA	NA	NA	NA	NA	NA	NA	NA	NA	NA	NA	NA	NA	NA	NA	NA	NA	NA	NA	NA	NA	NA	NA
9427	4585.28	62.8815	18.4055	3.72083	7.425	25.8711	765.006	19.4	-9.3	28.7	4.08333	2.08333	13.7667	-5.05	707	88	35	28.7536	241	121	192	153	0.0733783	1.10988	3.08156	10.2476	10.1173	22.9411	12.8499	200.911	1.81757	31.1597	4.4891	61.8475	28.0351	9046.33	1.0986	37
9433	3701.42	62.9513	18.2763	3.40417	7.99167	26.4625	798.155	20	-10.2	30.2	3.66667	2.05	13.8167	-5.91667	714	88	37	28.6593	241	124	198	151	0.0761141	1.16062	3.94069	7.69286	5.77393	25.1355	12.8576	161.719	1.63814	28.1932	4.28417	75.8123	18.4137	8986.67	1.0698	36
9436	5416.52	56.1633	14.6806	7.39583	7.525	30.4656	646.341	21.5	-3.2	24.7	7.9	2.28333	15.7	-0.1	611	64	35	20.1927	185	115	170	140	NA	NA	NA	NA	9.93599	NA	10.4798	NA	NA	NA	NA	69.1674	20.8967	9924.25	0.8389	35
9442	3237.54	55.5678	14.3398	8.00833	6.28333	27.6799	615.814	21	-1.7	22.7	8.93333	2.85	15.9167	1.01667	588	63	33	19.8723	183	112	150	138	NA	NA	NA	NA	NA	NA	6.90976	NA	NA	NA	NA	NA	NA	10053.6	0.779	41
9451	3173.99	57.2545	18.2109	6.97083	6.94167	28.1039	650.941	20.9	-3.8	24.7	7.88333	4.76667	15.45	-0.283333	528	59	28	23.5178	168	94	135	113	0.0990993	1.13429	3.80081	22.7227	16.4751	17.5535	10.1013	109.78	2.71546	27.8595	5.53619	66.0462	17.4787	10375.9	0.7341	36
9452	4863.94	57.2545	18.2109	6.97083	6.94167	28.1039	650.941	20.9	-3.8	24.7	7.88333	4.76667	15.45	-0.283333	528	59	28	23.5178	168	94	135	113	0.0990993	1.13429	3.80081	22.7227	16.4751	17.5535	10.1013	109.78	2.71546	27.8595	5.53619	66.0462	17.4787	10375.9	0.7341	36
9453	4613.85	57.8009	18.5162	6.86667	6.23333	26.1905	653.06	20.4	-3.4	23.8	4.1	9.03333	15.35	-0.433333	569	61	27	25.2876	177	97	147	127	0.0780704	1.10442	1.96307	22.9969	11.3742	21.0711	5.41195	104.263	2.65865	21.8582	5.07552	67.2901	21.3357	10392.6	0.767	38
9454	4343.54	57.8009	18.5162	6.86667	6.23333	26.1905	653.06	20.4	-3.4	23.8	4.1	9.03333	15.35	-0.433333	569	61	27	25.2876	177	97	147	127	0.0780704	1.10442	1.96307	22.9969	11.3742	21.0711	5.41195	104.263	2.65865	21.8582	5.07552	67.2901	21.3357	10392.6	0.767	38
9455	4456.85	57.8009	18.5162	6.86667	6.23333	26.1905	653.06	20.4	-3.4	23.8	4.1	9.03333	15.35	-0.433333	569	61	27	25.2876	177	97	147	127	0.0780704	1.10442	1.96307	22.9969	11.3742	21.0711	5.41195	104.263	2.65865	21.8582	5.07552	67.2901	21.3357	10392.6	0.767	38
9470	5438.8	57.6511	14.8043	5.38333	7.81667	29.2759	688.62	20.4	-6.3	26.7	13.0667	0.0333332	14.2	-2.65	694	77	37	21.8132	213	123	204	153	0.0825751	1.13418	0	10.0228	10.3071	22.8402	14.9734	119.067	3.30739	14.9491	4.4435	56.7327	32.9602	9685.17	1.0365	26
9476	3084.17	55.5796	14.3336	NA	NA	NA	NA	NA	NA	NA	NA	NA	NA	NA	NA	NA	NA	NA	NA	NA	NA	NA	NA	NA	NA	NA	12.9392	NA	NA	NA	NA	NA	NA	64.1009	22.9599	NA	NA	41
9481	5191.44	55.4242	13.8484	NA	NA	NA	NA	NA	NA	NA	NA	NA	NA	NA	NA	NA	NA	NA	NA	NA	NA	NA	NA	NA	NA	NA	14.853	NA	NA	NA	NA	NA	NA	60.6271	24.5199	NA	NA	NA
9506	3939.94	40.11	-7.47	13.1625	8.775	35.5263	578.58	27.7	3	24.7	7.43333	20.7	20.7167	6.75	1133	173	12	58.2656	481	67	73	470	0.0827331	1.40679	21.35	9.29219	9.62351	20.0723	33.2204	117.263	2.94461	11.286	5.49387	65.6789	24.6976	16384.8	0.7588	40
9507	3339.7	38.45	-7.5	16.05	12.2333	45.8177	513.092	31.6	4.9	26.7	10.9667	22.3667	22.7333	10.1167	565	90	4	58.7128	240	29	34	225	0.0731501	1.40017	28.2638	10.163	19.487	10.0304	25.225	211.158	1.41017	14.7484	6.52735	49.432	31.081	17056.9	0.3346	49
9508	3960.95	40.04	-7.11	14.1708	9.35833	36.556	590.726	29.1	3.5	25.6	8.36667	21.8667	21.9167	7.63333	869	130	10	56.7413	368	53	59	348	0.0732717	1.48062	13.9039	12.4385	18.4458	13.8149	32.8537	193.804	2.75706	16.3785	5.99793	49.3885	32.1657	16524.1	0.5389	39
9509	4964.25	39.29	-7.4	14.925	8.95	36.3821	564.445	29.8	5.2	24.6	9.66667	22.2	22.5167	8.76667	745	111	7	56.945	314	45	49	297	0.0925119	1.13011	31.1186	10.0392	12.5412	12.3329	21.1064	367.283	2.58111	25.4645	5.99553	50.8529	36.606	16836.4	0.4521	31
9510	3603.58	38.75	-7.59	14.7292	10.175	41.0282	524.168	29.5	4.7	24.8	9.7	21.3167	21.6667	8.85	698	106	6	57.4053	291	39	43	278	0.0810651	1.40049	51.9297	9.48549	13.7066	13.561	27.5673	253.984	2.35547	19.0083	6.12206	54.1558	32.1376	17029.9	0.4202	50
9511	3605.79	38.53	-8.02	16.0375	11.425	44.4552	500.981	31.2	5.5	25.7	11.0667	22.2167	22.5333	10.25	625	102	4	61.1247	274	29	36	260	0.0577685	1.49934	10.115	9.79396	10.5649	12.8488	23.4475	240.512	1.80738	14.1961	5.89046	55.3721	34.063	16996.7	0.3856	58
9512	3638.73	38.22	-7.84	16.2417	11.95	44.5896	525.105	32.2	5.4	26.8	11.1333	22.8	23.1	10.2667	590	99	3	61.303	256	27	32	244	0.0774276	1.39913	68.9903	12.7528	19.5381	10.9935	20.7824	170.422	1.30771	22.0658	7.04	44.2864	36.1756	17095.3	0.3531	54
9513	4199.97	38.77	-4.07	14.8125	13.3417	39.3559	726.183	34.5	0.6	33.9	10.35	24.0833	24.3	6.58333	439	62	6	46.3288	162	37	42	150	0.101106	1.32385	185.952	15.4029	30.1871	8.50492	14.8257	246.67	1.41964	12.8076	7.70396	39.899	29.914	16573.7	0.267	57
9514	3835.26	39.15	-4.54	14.2292	11.4417	37.2693	678.821	32	1.3	30.7	10.25	22.9667	23.0667	6.55	461	64	7	46.08	170	39	43	157	0.094695	1.35644	126.533	10.9202	21.2558	10.6634	24.0168	340.537	1.97027	22.2961	6.5514	44.369	34.3752	16660.8	0.2922	17
9515	3165.07	39.72	-6.89	16.6125	10.775	39.1818	601.434	32.5	5	27.5	10.5333	24.35	24.3667	9.76667	598	87	5	55.3294	249	35	42	226	0.0758346	1.34037	39.175	8.87681	14.7328	12.1359	30.1307	245.356	1.49158	10.4899	6.06034	47.4338	37.8334	16635.2	0.3573	35
9517	4458.76	42.19	-7.8	12.825	10.6667	43.0108	500.983	27	2.2	24.8	7.76667	18.9833	19.3333	6.96667	1724	251	33	49.2646	683	146	176	664	0.0795772	1.11074	46.5184	9.39536	9.74046	11.5736	19.0017	173.042	1.53573	36.3652	5.70984	59.1414	31.1181	13750.8	1.4784	25
9518	4346.89	39.88	-0.36	12.625	12.4833	41.8904	624.531	29.7	-0.1	29.8	14.1167	6.5	20.7833	5.71667	447	56	22	29.4124	143	82	92	91	0.109074	1.14076	78.0643	15.7139	29.2842	12.7025	24.4966	169.74	1.95343	21.8969	6.53509	30.6836	40.0322	15959.4	0.3105	39
9519	4286.54	41.94	2.64	13.7042	10.175	38.9847	570.273	27.6	1.5	26.1	14.5667	20.9667	21.0167	7.23333	786	89	38	21.834	240	159	177	178	0.100134	0.985694	125.637	10.2708	20.765	14.7097	21.9547	293.293	1.62496	13.5803	6.62159	42.5998	36.6352	14585.3	0.6016	47
9520	5539.75	41.7	-3.68	11.7708	11.9583	39.7287	653.315	29.3	-0.8	30.1	13.7167	20.0667	20.2	4.28333	375	43	12	29.7453	116	56	64	104	0.0809971	1.42715	36.9814	8.8956	16.1335	9.14976	15.9814	154.771	1.20703	19.2502	6.53834	54.3519	29.5146	14821.1	0.2788	32
9521	5007.77	41.43	2.13	14.7917	8.73333	36.2379	562.292	27.9	3.8	24.1	15.7667	9.13333	22.15	8.53333	688	84	31	26.8908	231	140	173	143	0.0988093	0.953524	166.275	14.9125	39.7819	12.9375	17.4883	217.506	3.01768	33.7435	6.58411	18.8584	41.3597	14985.5	0.5082	41
9522	4641.89	36.52	-5.27	16.6167	8.58333	39.5545	466.897	28.8	7.1	21.7	12.3333	22.4167	22.8333	11.3667	680	127	1	75.748	339	15	22	314	0.106078	1.42241	126.228	11.894	14.9314	13.6091	23.1021	227.495	1.7461	11.2076	5.98018	55.6926	29.376	17516.8	0.4314	58
9523	3922.71	38.37	-2.66	14.5958	13.5417	39.8284	735.204	34.5	0.5	34	10.25	24.0667	24.2667	6.4	395	52	6	45.9603	145	33	36	131	0.103614	1.30378	383.248	17.6965	27.4437	11.8096	17.383	327.623	1.26412	15.4515	7.95055	30.4127	42.1436	16689.1	0.2285	47
9524	5040.71	42.52	-0.56	10.4792	9.99167	37.422	600.861	26.3	-0.4	26.7	7.28333	18.3333	18.3333	3.76667	758	81	36	21.5107	227	140	140	203	0.119696	1.33863	228.321	23.1348	24.9326	15.4927	20.9729	151.247	3.85604	5.59447	6.91422	35.0278	40.0396	14663	0.5978	38
9525	5607.51	42.49	0.54	7.7	10.9167	38.7116	617.554	24	-4.2	28.2	4.76667	15.8167	15.8167	0.816667	1027	110	57	18.502	303	216	216	253	0.124437	1.00465	56.3052	18.3413	16.9263	16.8992	27.3514	126.782	3.70413	11.9971	5.53834	55.1943	27.8794	14977.2	0.8597	51
9526	4763.54	41.54	2.39	14.65	9.25	37.9098	553.801	27.8	3.4	24.4	15.65	21.7	21.9	8.51667	716	89	31	25.316	239	138	171	161	0.0971808	1.05228	131.858	12.2604	29.0707	13.7112	25.2586	400.29	2.47021	31.5525	6.82084	23.8376	47.0918	14889.2	0.5285	44
9527	4267.44	40.37	-5.74	10.4917	9.36667	36.0256	596.775	25.6	-0.4	26	4.71667	18.3333	18.3333	3.81667	793	112	15	47.8898	307	68	68	297	0.101281	1.06002	27.2978	17.1	19.0305	10.8527	17.1883	135.527	1.11496	15.4619	6.19668	42.6053	38.3642	16250.2	0.5913	14
9528	3858.6	40.94	-1.37	10.7583	13.6833	42.4948	654.973	29.5	-2.7	32.2	12.5833	4.36667	19.3	3.41667	462	74	22	39.7586	177	72	123	84	0.107072	1.35647	185.14	25.0839	21.6069	15.0548	24.5119	228.138	1.6315	22.914	6.87241	47.8858	30.5072	15501.1	0.3258	31
9529	3855.39	36.97	-3.36	11.5167	12.9167	40.4911	667.336	30.2	-1.7	31.9	5.11667	20.25	20.25	4.06667	568	74	6	52.2171	215	37	37	209	0.114507	1.36039	21.2865	16.8792	25.9398	13.0792	32.0152	237.458	2.7291	25.2014	6.35034	33.1416	40.9186	17068.7	0.3896	46
9530	3693.93	38.25	-4.32	14.5667	12.95	39.7239	687.017	33.7	1.1	32.6	7.66667	23.5	23.5167	6.86667	532	78	6	52.4403	209	36	38	194	0.0862436	1.08383	24.8722	11.9868	17.8202	11.6151	22.4056	334.771	1.88557	37.2621	6.40256	41.8475	40.3323	16714.8	0.3171	41
9531	4865.97	41.21	-4.54	11.8333	12.2	40.6667	641.374	29.4	-0.6	30	8.01667	19.9167	20.0833	4.43333	391	48	13	33.3145	126	59	65	108	0.065381	1.29798	40.8621	6.66971	6.94841	13.5577	22.8068	182.163	1.03712	12.1799	6.89936	72.7824	20.2691	15361	0.2855	57
9532	4463.73	42.23	-4.64	11.6167	11.3667	39.4676	620.507	28.5	-0.3	28.8	8.03333	19.5667	19.5833	4.5	451	54	18	31.8093	144	59	81	126	0.0922735	1.35462	62.8926	13.4718	23.9845	7.84753	10.8096	197.72	1.37194	15.4684	7.70064	35.3573	40.6583	14644.8	0.3473	30
9533	5489.25	41.15	-4.32	11.6583	11.45	38.6824	658.175	29	-0.6	29.6	7.76667	20	20.15	4.1	406	52	15	32.4295	129	62	68	111	0.0677689	1.42757	27.5404	6.01571	8.53627	12.8186	23.2481	168.225	1.36245	10.1373	6.06413	67.3109	24.1528	15316.2	0.298	57
9534	4427.2	40.05	-4.65	15.3208	11.825	38.7705	658.668	32.8	2.3	30.5	11.4167	23.75	23.85	7.8	324	39	8	37.1778	111	38	42	98	0.0896921	1.39376	51.1624	14.4463	25.4322	9.4963	14.7713	338.8	1.82233	26.9346	7.31149	44.1644	30.4034	16261.2	0.2078	30
9535	4949.17	42.31	3.19	14.65	8.65	35.7438	561.074	27.9	3.7	24.2	15.4667	21.9	21.9	8.4	558	79	16	32.3105	192	93	93	133	0.113235	1.00835	147.991	12.6813	28.8812	13.028	22.3555	188.291	2.34867	14.0106	7.02754	25.0459	46.073	14629.2	0.3934	50
9536	4321.43	40.83	-2	11	13.4333	42.6455	643.94	29.3	-2.2	31.5	7.3	19.2667	19.4	3.81667	518	63	19	33.4135	174	78	81	138	0.088393	1.19095	60.2906	11.3243	13.3993	13.9568	27.9988	220.145	1.34623	26.6393	6.64041	53.9846	32.616	15557	0.3692	52
9537	4346.58	38.07	-6.66	15.0292	12.2083	40.8305	616.473	32.7	2.8	29.9	9.03333	22.95	23.1333	8.11667	658	106	5	60.8276	289	35	37	267	0.0897286	1.44111	144.379	22.0347	16.8823	11.2145	21.5204	375.337	4.2047	19.3229	7.06054	42.3779	40.7398	17298.8	0.3854	45
9539	4196.21	40.29	-6.67	11.7208	8.74167	36.8847	546.62	25.2	1.5	23.7	6.46667	18.9333	18.9333	5.58333	935	140	12	55.0819	389	66	66	374	0.0808266	1.13323	15.4916	10.4868	13.3632	12.0012	24.0816	380.28	1.32214	0.641177	5.90678	52.8503	33.7865	16232.2	0.6768	24
9540	4749.65	41.81	2.34	10.4042	9.09167	35.6536	588.66	24.7	-0.8	25.5	11.35	4.43333	18.0833	3.9	871	97	51	19.5952	254	176	208	186	0.109653	1.04249	35.3371	21.6249	14.7615	14.3659	27.7895	280.285	1.41747	21.7517	6.45651	55.0826	30.1559	15084.6	0.7122	43
9541	4445.74	38.26	-5.42	15.0083	13.2333	40.8436	662.882	34	1.6	32.4	8.35	23.55	23.6333	7.5	635	101	5	59.3533	276	36	38	250	0.0801848	1.41395	11.8861	13.0646	16.5192	9.72566	24.3057	239.921	1.35491	23.7702	6.65032	53.4145	30.0663	16852.6	0.3624	44
9542	5102.07	40.79	-4.05	6.84167	7.11667	29.4077	626.127	21.6	-2.6	24.2	1.35	15.3167	15.3167	0.383333	1169	161	24	46.0206	442	112	112	380	0.106125	1.10646	27.4569	18.4803	16.1226	13.079	31.9536	133.936	2.63029	25.5088	6.20416	42.1784	41.699	15483.2	1.01	60
9543	4584.12	36.77	-5.39	12.625	10.15	37.3162	592.642	28.6	1.4	27.2	7.11667	20.2833	20.5	6.03333	864	129	3	68.6151	382	27	31	377	0.107608	1.07702	117.314	18.2419	15.566	13.3401	33.9435	141.247	2.93814	2.00884	6.41032	54.0839	30.3501	17517.5	0.5531	59
9544	3724.27	39.4	-5.33	14.3292	11.325	38.5204	637.956	31.3	1.9	29.4	7.91667	22.65	22.65	7.15	530	72	6	49.6404	203	39	39	195	0.0912741	1.39017	68.2777	12.2815	16.4923	10.5406	23.6925	369.698	1.63743	27.9338	6.64542	41.6394	41.8682	16634.7	0.3339	38
9545	4008.84	39.4	-5.78	14.7917	11.4667	38.0952	652.641	32.4	2.3	30.1	8.31667	23.3667	23.3667	7.51667	597	87	6	53.451	244	41	41	230	0.0794424	1.43378	43.1668	11.1851	14.3601	10.5879	21.9429	258.2	2.01902	24.4379	6.41671	42.3962	43.2438	16641.4	0.3564	37
9546	5143	40.82	-1.68	10.0875	14.2583	43.7372	654.384	29.2	-3.4	32.6	11.8	18.5167	18.6667	2.85	543	76	27	30.3281	184	101	113	124	0.108595	1.01814	111.122	15.4647	22.2317	13.696	26.2722	189.558	1.66963	19.672	6.58947	51.2543	26.514	15494.9	0.3834	42
9547	3620.6	41.67	2.62	13.0458	8.94167	36.797	557.199	26.3	2	24.3	14.0167	20.1833	20.3667	6.95	813	94	37	22.7894	257	161	188	184	0.102751	1.02956	51.9149	12.0687	21.1488	14.2987	24.1181	558.008	2.25853	17.6641	6.03136	34.2774	44.5739	14871.2	0.6272	47
9548	3794.88	40.4	-5	9.375	9.66667	35.5392	633.208	25.4	-1.8	27.2	5.9	17.7333	17.7333	2.43333	652	82	18	38.9696	229	73	73	206	0.100565	1.05289	112.797	14.6708	21.7838	11.3414	26.9891	134.216	1.22995	17.4987	6.60182	48.4042	29.812	16060.2	0.4961	30
9549	4809.27	42.23	-3.69	11.1667	11.5833	39.9425	627.373	28.3	-0.7	29	12.8167	19.2333	19.2333	4.05	467	55	19	28.6926	143	73	81	131	0.0899602	1.36573	167.388	17.4212	24.427	9.95493	13.3251	201.058	1.50605	20.0222	7.56158	39.8749	35.698	14445.9	0.3691	44
9550	5208.58	43.05	-5.37	5.84583	8.05833	32.6248	605.045	20.8	-3.9	24.7	0.233333	13.75	13.75	-0.85	1217	143	51	30.6412	411	181	181	387	0.110222	1.00632	16.1246	15.1167	24.8459	13.8322	27.1455	90.5629	6.22008	26.829	6.1648	29.2845	45.8696	13816.1	1.2424	38
9551	4267.98	42.28	-5.92	11.7542	11.3583	39.1667	624.429	28.6	-0.4	29	5.31667	19.85	19.85	4.61667	716	93	25	36.9274	258	93	93	244	0.0747624	1.45217	0	6.57249	15.7121	9.8742	16.7569	131.675	1.28354	15.7895	6.28621	45.405	38.8829	14735.7	0.5333	37
9552	5046.88	40.87	-4.5	11.1208	10.7583	37.4855	643.384	27.8	-0.9	28.7	12.9333	19.35	19.4667	3.83333	392	49	16	31.1356	126	63	69	99	0.0773062	1.46774	53.6466	17.2833	10.6588	13.2204	23.8084	209.72	1.37411	17.1367	6.93396	61.8156	27.5257	15608.4	0.2893	54
9553	4338.16	41.58	-4.71	12.3208	11.825	39.8148	639.007	29.7	0	29.7	5.56667	20.4167	20.5	4.93333	424	50	17	32.6992	140	64	71	123	0.0803742	1.04944	16.5712	12.6384	11.6371	10.1657	21.8999	244.874	1.16098	24.0882	7.37528	64.8246	23.5383	15195.2	0.3078	39
9554	4415.45	38.86	-3.16	14.5583	13.8333	39.8655	746.217	34.9	0.2	34.7	9.98333	24.1333	24.4167	6.25	422	57	7	44.7214	154	38	43	139	0.0826295	1.41056	38.1771	12.9164	16.7779	9.83668	22.641	323.353	1.35271	17.2371	6.80432	40.9531	42.269	16494.8	0.2527	40
9555	4719.23	39.58	-3.93	12.9292	11.225	35.7484	716.048	31.3	-0.1	31.4	8.65	22.2333	22.4167	5.01667	484	62	10	41.3462	170	49	58	150	0.0798232	1.47341	43.8471	10.3781	23.3085	11.7353	32.0539	215.567	1.33347	6.60867	6.58982	38.2005	38.491	16454	0.3121	33
9556	3736.44	39.66	-4.34	14.5333	12.35	38.2353	704.551	33.3	1	32.3	10.2667	23.6167	23.7833	6.63333	415	51	10	38.4856	142	46	54	123	0.0812129	1.20554	92.3101	10.571	11.7601	10.9094	21.2419	256.966	1.22553	19.0106	6.86724	63.8517	24.3881	16286.2	0.2597	35
9557	5026.98	42.46	0.7	9.1625	10.725	38.5791	609.874	25.1	-2.7	27.8	6.23333	2.96667	17.2	2.36667	1006	106	60	17.2941	286	212	227	230	0.121553	1.02833	49.9118	20.5282	22.3023	14.8	14.8954	216.614	3.7509	11.4839	6.43602	44.5703	33.1275	14862.8	0.8138	48
9558	5232.87	41.57	-5.64	12.5958	11.5583	40.5556	604.808	29	0.5	28.5	6.3	20.3	20.3333	5.61667	598	77	16	40.3231	216	68	71	212	0.08411	1.36635	38.7612	11.7737	22.8657	7.87464	14.4986	219.893	1.51275	29.6686	7.37337	49.5813	27.553	15269.8	0.4359	47
9559	4950.82	38.06	-4.38	17.1833	13.1	40.6832	674.882	35.7	3.5	32.2	10.2	25.85	25.85	9.46667	490	77	4	57.3147	208	30	30	186	0.107359	1.30818	161.222	12.0658	28.3591	10.1017	14.1692	257.574	1.40397	13.9861	6.77926	36.6212	35.0196	16687.9	0.282	48
9560	4736.03	38.19	-6.24	15.575	13.3333	41.5369	655.843	34.5	2.4	32.1	9.06667	24.0333	24.1167	8.16667	637	105	5	60.9301	283	35	39	258	0.0732203	1.39804	0	10.4435	14.4842	9.69799	20.9906	243.48	1.85276	18.3841	6.41565	49.3397	36.1762	17086.4	0.3644	38
9561	4258.4	40.71	-5.04	10.8083	10.7167	36.954	646.641	28.1	-0.9	29	7.1	19.2333	19.2667	3.65	469	54	16	33.6812	154	64	74	135	0.105184	1.38751	86.5225	10.9499	22.735	10.6224	27.5118	251.484	2.41787	33.9438	6.35785	48.1369	29.1281	15854.1	0.3393	40
9562	4803.32	41.67	2	11.2708	9.275	36.0895	592.239	25.7	0	25.7	16.4333	5.28333	19.0167	4.73333	803	92	47	21.4334	234	154	203	159	0.113465	1.01276	119.377	16.4777	21.0438	13.8292	28.5449	359.052	1.8635	6.81532	6.02749	39.4721	39.4842	15273.7	0.6199	37
9564	5788.79	40.45	-1.6	9.6	13.4833	42.0042	658.197	28.5	-3.6	32.1	11.3667	3.15	18.2833	2.31667	535	74	28	29.1107	180	103	115	120	0.100315	1.16326	218.791	21.1097	23.7648	12.5742	28.2337	151.907	1.50689	26.1336	7.31137	48.4214	27.8138	15721.3	0.3985	35
9565	5446.12	42.97	-1.23	10.525	8.88333	37.1688	524.268	24.3	0.4	23.9	5.53333	17.45	17.45	4.58333	1003	107	50	22.5475	305	174	174	286	0.119122	1.02835	43.3799	17.683	25.7075	12.8117	17.9729	170.636	6.20394	20.7053	6.04475	34.3001	39.9925	13493.8	0.8913	47
9567	4997.74	42.34	1.3	8.6	10.1	37.2694	613.44	24.1	-3	27.1	9.78333	2.4	16.65	1.81667	926	104	60	18.2954	271	187	217	199	0.126511	0.99101	62.007	21.9485	26.1113	14.7625	22.6724	158.326	2.51036	29.154	5.96394	32.8724	41.0162	15075.6	0.7543	32
9568	4825.62	42.76	-0.23	4.6875	9.925	34.9472	652.377	21.4	-7	28.4	1.73333	13.2167	13.2167	-2.66667	1196	127	62	19.9636	353	220	220	324	0.109324	1.06817	43.8573	15.335	20.3017	13.4529	29.846	193.361	3.52862	25.8298	6.23738	40.0531	39.6451	14284.6	1.0966	44
9569	4629.53	42.87	-6.45	10.1542	9.95833	39.6746	554.18	24.5	-0.6	25.1	7.11667	17.2333	17.2333	3.75	1082	136	38	37.3964	391	134	134	348	0.116728	1.08679	46.6497	11.9214	12.2792	13.5044	23.2538	166.597	2.7027	27.2754	5.6747	62.0423	25.6785	13739.8	1.0004	29
9571	4662.64	43.28	-6.01	11.5083	8.71667	42.3139	445.104	22.8	2.2	20.6	9.33333	17.05	17.2833	6.45	1011	109	48	27.0055	313	159	161	294	0.110242	1.06048	57.9585	16.0411	22.5583	12.6117	29.438	114.117	5.44289	15.6591	6.06692	38.2841	39.1576	12631	1.0285	40
9573	3814	41.86	2.99	13.6458	9.125	37.2449	556.86	26.8	2.3	24.5	14.5833	20.7667	20.8333	7.41667	698	86	27	25.6711	224	133	156	160	0.10978	1.09	66.4696	14.0643	27.6127	13.5355	30.3943	363.942	2.67825	27.1606	6.25655	34.9488	37.4385	14670	0.5406	49
9574	2993.01	38.6	-2.7	13.15	13.55	39.1618	752.819	33.7	-0.9	34.6	8.66667	22.9167	23.15	4.9	459	60	8	43.8621	163	41	47	152	0.0922136	1.4626	95.3033	11.122	12.4848	12.507	25.7481	257.971	1.42857	6.96727	6.66917	56.8047	30.7105	16680.8	0.2746	46
9576	4077.47	40.86	-4.11	10.4125	9.44167	34.2089	664.39	26.4	-1.2	27.6	6.6	18.9667	19.05	2.86667	510	63	20	32.9874	165	71	81	136	0.0855553	1.07624	45.2182	12.567	15.8746	12.85	23.7221	229.979	1.82258	18.264	6.10212	58.3323	25.7931	15550	0.3833	61
9577	5313.53	42.34	2.17	9.09167	9.53333	37.3856	577.75	23.2	-2.3	25.5	10.3667	3.16667	16.5667	2.63333	913	106	58	18.6645	270	184	218	193	0.120524	1.07438	59.2793	15.1284	19.2289	12.9584	20.9618	162.977	3.31472	19.0229	6.19166	45.2048	35.5662	14801.8	0.7577	39
9578	4525.48	42.13	-6.7	9.90417	9.94167	37.801	585.109	25	-1.3	26.3	4.1	17.45	17.45	3.25	976	136	28	43.6889	374	107	107	355	0.091034	1.15856	0	11.1456	13.8156	12.2457	22.3411	136.134	1.97868	19.0388	6.3375	51.1742	35.0102	14789.2	0.8208	22
9579	4184.43	38.33	-3.51	14.9833	13.1	39.3393	717.193	34.5	1.2	33.3	10.7167	24.2333	24.4	6.98333	423	60	5	49.0965	159	31	35	149	0.0920987	1.13072	13.4479	14.2057	20.2334	12.3778	25.8958	368.768	1.64545	29.7759	6.67702	42.8808	36.8858	16741	0.2459	44
9581	4544.39	42.84	-5.12	10.3	9.68333	37.2436	582.249	25.1	-0.9	26	4.35	17.7333	17.75	3.58333	685	80	30	29.0368	223	108	110	210	0.106064	1.24514	2.99281	13.336	24.3462	11.8224	20.0732	156.696	1.66439	12.2112	6.51599	35.9037	39.7501	14069.2	0.6078	35
9582	4355.89	41.48	-1.63	11.5792	12.2917	40.9722	634.513	29.1	-0.9	30	13.2333	5.35	19.7833	4.43333	425	62	26	30.3409	151	80	100	92	0.0918702	1.41235	140.896	12.5962	19.3923	11.4797	24.6127	177.562	0.84403	10.1981	6.68018	36.8081	43.7996	15296.7	0.2888	23
9583	5121.87	37.09	-3.38	4.6	11.65	34.0643	775.766	25.6	-8.6	34.2	-2.66667	14.6667	14.8667	-4.01667	932	118	14	49.5669	346	69	75	340	0.107609	1.2478	52.3443	16.0758	25.6178	13.202	37.4205	201.92	5.98788	27.1438	6.28584	29.7964	44.5858	17288	0.7839	46
9584	5255.3	41.19	-3.58	10.0542	10.6083	36.8345	657.493	26.9	-1.9	28.8	6.35	18.55	18.5833	2.61667	491	58	18	31.7388	157	70	77	134	0.113507	1.3969	35.0704	19.1497	31.1014	10.1372	23.4686	247.783	2.07522	29.8265	6.39197	29.2378	39.6607	15155.8	0.3811	49
9585	4338.11	43.4	-7.39	12.3333	8.86667	45.7045	393.419	23.3	3.9	19.4	8.63333	17.1667	17.5	7.9	1269	163	40	38.5146	455	143	174	437	0.0950601	1.10551	0	12.2824	11.7014	13.5879	27.3428	123.03	2.56385	24.1177	5.467	49.5502	38.7484	12475.8	1.2781	16
9586	4839.73	41.03	-3.27	11.0667	10.7	36.7698	659.436	28.1	-1	29.1	7.31667	19.6333	19.7	3.71667	414	49	15	32.1737	134	61	65	109	0.0892554	1.17319	109.761	10.3262	13.0649	12.3294	25.4427	155.863	1.30479	6.30862	6.62676	52.7729	34.1622	15331.4	0.3078	53
9587	4085.4	41.5	-1.88	11.6083	12.6333	41.4208	636.924	29.4	-1.1	30.5	13.25	19.8333	19.85	4.45	426	59	23	28.6274	146	78	92	100	0.0803511	1.42652	146.07	9.43879	16.9048	10.6672	31.763	194.98	1.04028	6.72038	7.01164	52.5259	30.5693	15179.2	0.2949	28
9588	4648.01	42.11	0.6	11.7917	10.7167	36.7009	649.863	28.6	-0.6	29.2	13.1667	5.2	20.3333	4.38333	708	76	37	22.1108	214	137	163	152	0.118416	1.14744	271.81	19.4379	21.5536	15.8413	18.1808	180.935	3.11404	6.35283	7.28634	43.4824	34.9639	15277	0.5014	41
9589	4120.83	41.6	-2.83	10.725	12.1833	40.3422	649.383	28.3	-1.9	30.2	12.45	19.1	19.1333	3.38333	436	51	18	26.9395	136	69	81	117	0.0821166	1.38815	155.056	14.6581	21.5501	8.10738	23.3658	150.66	1.21517	6.891	7.86506	49.4532	28.9967	14876.9	0.3309	15
9590	3948.33	43.37	-5.49	12.7083	8.31667	41.7923	433.584	23.1	3.2	19.9	10.5667	18.0833	18.2833	7.66667	918	98	49	25.0294	282	151	156	264	0.104292	0.998014	0	13.1854	23.5309	9.74592	15.766	268.577	2.81936	37.1839	5.73057	42.5205	33.9486	12363.8	0.9378	41
9591	5045.98	42.86	-3.59	11.025	10.2333	41.2634	533.767	25.5	0.7	24.8	5.71667	17.95	17.95	5	777	84	39	25.7465	242	131	131	221	0.119708	1.05685	138.901	15.2612	18.7251	14.025	21.0472	173.479	3.7076	17.5863	7.16688	49.8108	31.4641	13497.9	0.6844	35
9593	4656.21	42.26	-2.99	7.02917	9.80833	37.1528	600.49	22.8	-3.6	26.4	8.31667	14.85	14.85	0.333333	786	92	35	27.6054	237	124	124	224	0.109843	0.99369	49.5438	17.6479	21.1027	13.3361	22.6021	153.7	2.11801	12.2726	6.35301	43.0691	35.8282	14244.1	0.7218	35
9594	3594.26	42.04	1.01	10.025	10.6	37.4558	632.497	26.3	-2	28.3	11.25	3.66667	18.3333	2.95	790	89	47	20.9654	232	152	187	163	0.12076	1.32076	176.718	31.2118	15.6048	13.5113	22.4465	231.521	2.84463	29.3976	6.75485	52.4373	31.9579	15273.2	0.5941	40
9595	3357.3	40.89	-5.5	12.2375	12.0917	40.4404	630.282	29.8	-0.1	29.9	5.65	20.2167	20.35	5.01667	428	50	13	34.7579	142	57	63	131	0.0758105	1.41902	NA	NA	16.6459	NA	17.5878	NA	NA	NA	NA	58.6597	24.6944	15749.8	0.3039	45
9596	3998.83	41.95	-7.45	13.15	10.4167	42.8669	497.768	26.9	2.6	24.3	8.15	19.4167	19.6	7.43333	1930	296	35	53.9757	813	146	189	790	0.103275	1.05036	19.5278	5.42482	15.2804	13.8518	27.2344	201.161	2.19639	31.2823	5.7245	46.8809	37.8387	14307.1	1.5049	30
9597	5117.59	42.31	-2.53	11.3458	10.8917	40.3395	585.093	27	0	27	12.9333	18.8167	18.8167	4.6	459	58	23	27.5717	156	81	81	114	0.0902882	1.04667	332.304	17.5633	19.9128	11.2453	11.8654	252.585	1.51492	17.7599	7.99415	37.5776	42.5096	14069.3	0.3722	30
9598	4175.99	41.88	-6.51	12.05	10.95	39.2473	590.108	28	0.1	27.9	6.08333	19.65	19.65	5.31667	797	118	20	47.7746	316	80	80	307	0.0818501	1.09797	1.37469	4.63154	14.4675	13.9853	19.2796	113.461	1.29778	19.2769	5.4494	41.8927	43.6398	15036.5	0.5953	30
9599	4147.67	42.8	-5.77	9.92083	10.475	38.37	601.64	25.7	-1.6	27.3	3.86667	17.7	17.7	3.06667	847	101	37	30.1357	288	129	129	270	0.100153	1.01067	25.6574	10.2333	18.9553	11.6817	20.6732	121.291	1.61106	43.2822	6.15341	50.3743	30.6704	14228.1	0.7397	35
9600	3514.79	39.85	-6.04	15.7625	10.4583	37.2183	624.824	31.9	3.8	28.1	9.43333	23.85	23.85	8.65	522	76	6	52.4524	215	40	40	199	0.0860713	1.34313	28.9201	13.3486	15.3552	12.0376	25.779	311.183	1.73154	13.9013	6.91853	52.1674	32.4773	16571.6	0.3202	53
9601	4575.07	41.85	-1.88	10.7833	11.9167	40.8105	613.534	28.1	-1.1	29.2	12.15	18.8167	18.8167	3.93333	491	65	28	27.0954	169	91	91	117	0.10675	1.27659	375.27	17.4222	27.4903	11.3226	14.9062	255.367	1.06121	23.3983	8.10759	28.7419	43.7678	14719.5	0.3693	32
9602	4439.51	40.5	-3.96	14.0958	11.525	37.7869	680.028	31.7	1.2	30.5	10.0333	22.9833	22.9833	6.43333	374	45	12	35.5655	128	53	53	105	0.0976561	1.17537	67.4096	14.7116	26.5332	9.20282	15.9497	271.763	1.3486	14.6889	7.25486	45.0535	28.4132	15860	0.2433	62
9606	4975.91	31.48	-7.45	14.0667	11.75	39.0365	638.106	30.6	0.5	30.1	9.86667	22.1167	22.2167	6.55	497	72	3	58.1099	196	23	27	164	NA	NA	NA	NA	NA	NA	NA	NA	NA	NA	NA	NA	NA	18786.4	0.2594	NA
9607	5179.91	53.05	52.15	4.37083	9.65833	22.5662	1234.27	26.2	-16.6	42.8	18.9667	-3.43333	18.9667	-10.95	534	62	28	24.5722	170	94	170	121	NA	NA	NA	NA	NA	NA	NA	NA	NA	NA	NA	NA	NA	11353.4	0.5437	NA
9609	3760.14	51.41	59.98	1.86667	11.45	24.1561	1379.04	26.1	-21.3	47.4	18.05	-14.25	18.05	-15.25	316	46	15	35.2759	119	49	119	54	NA	NA	NA	NA	NA	NA	NA	NA	NA	NA	NA	NA	NA	13024.3	0.3019	NA
9611	5378.54	53.04	51.9	4.56667	9.96667	22.807	1252.97	26.9	-16.8	43.7	19.3167	-3.68333	19.3167	-10.7667	530	61	28	24.1583	164	93	164	122	NA	NA	NA	NA	NA	NA	NA	NA	NA	NA	NA	NA	NA	11367.4	0.5357	NA
9612	4720.49	53.04	51.94	4.50417	9.80833	22.652	1244.13	26.7	-16.6	43.3	19.2	-3.66667	19.2	-10.7	532	62	27	24.7312	166	92	166	122	NA	NA	NA	NA	NA	NA	NA	NA	NA	NA	NA	NA	NA	11364.4	0.5431	NA
9613	4840.24	55.36	61.41	2.99167	9.21667	22.2625	1215.77	24	-17.4	41.4	17.5167	-10.1	17.5167	-12.2167	436	86	13	56.9167	199	48	199	58	NA	NA	NA	NA	NA	NA	NA	NA	NA	NA	NA	NA	NA	11214.4	0.5078	NA
9616	5182.97	53.06	51.96	4.42917	9.725	22.5638	1239.25	26.5	-16.6	43.1	19.0667	-3.68333	19.0667	-10.7333	536	63	28	25.0255	169	94	169	122	NA	NA	NA	NA	NA	NA	NA	NA	NA	NA	NA	NA	NA	11358.8	0.5468	NA
9617	4509.83	51.37	59.44	2.68333	11.1833	23.5935	1390.47	27	-20.4	47.4	19.0167	-13.5	19.0167	-14.65	319	45	16	31.357	116	53	116	59	NA	NA	NA	NA	NA	NA	NA	NA	NA	NA	NA	NA	NA	13019.4	0.298	NA
9619	5912.17	51.84	79.48	2.90833	11.35	23.9958	1375.19	27.3	-20	47.3	19.2667	-12.8167	19.2667	-14.0667	302	54	11	45.3894	125	43	125	51	NA	NA	NA	NA	NA	NA	NA	NA	NA	NA	NA	NA	NA	12837.2	0.2753	NA
9620	5018.58	51.82	79.48	2.88333	11.25	23.8853	1369.16	27.2	-19.9	47.1	19.1833	-12.7667	19.1833	-14	303	54	11	45.02	125	44	125	52	NA	NA	NA	NA	NA	NA	NA	NA	NA	NA	NA	NA	NA	12832.8	0.2779	NA
9621	5693.14	51.84	79.46	2.95	11.3167	23.9253	1373.78	27.4	-19.9	47.3	19.3	-12.75	19.3	-14	300	54	10	46.2993	125	42	125	50	NA	NA	NA	NA	NA	NA	NA	NA	NA	NA	NA	NA	NA	12848	0.2727	NA
9625	4988.99	51.31	82.59	2.7	11.7333	27.4785	1168.14	25	-17.7	42.7	15.1833	-10.5667	16.8	-11.3333	603	77	27	27.7461	196	94	191	114	NA	NA	NA	NA	NA	NA	NA	NA	NA	NA	NA	NA	NA	13199.8	0.6042	NA
9626	5158.75	51.36	82.59	2.79583	11.5083	27.1423	1164.67	24.8	-17.6	42.4	15.25	-10.45	16.85	-11.1667	597	77	27	28.7531	198	92	192	111	NA	NA	NA	NA	NA	NA	NA	NA	NA	NA	NA	NA	NA	13206.3	0.5991	NA
9627	5400.93	51.32	82.55	2.72917	11.9583	27.6174	1186.25	25.2	-18.1	43.3	15.3833	-10.75	16.9833	-11.6	619	77	29	26.5683	198	99	192	119	NA	NA	NA	NA	NA	NA	NA	NA	NA	NA	NA	NA	NA	13112	0.6181	NA
9628	5367.99	51.33	82.54	2.6875	12.075	27.695	1194.63	25.3	-18.3	43.6	15.4167	-10.9167	17.0167	-11.7833	617	77	29	25.961	196	100	190	120	NA	NA	NA	NA	NA	NA	NA	NA	NA	NA	NA	NA	NA	13110.2	0.6144	NA
9629	4757.95	51.35	82.18	3	11.6333	26.6209	1214.6	25.7	-18	43.7	16	-10.8833	17.6333	-11.65	597	74	28	24.411	185	102	180	123	NA	NA	NA	NA	NA	NA	NA	NA	NA	NA	NA	NA	NA	13181.8	0.593	NA
9630	4627.53	51.34	82.16	2.85417	11.6917	26.7544	1213.98	25.6	-18.1	43.7	15.85	-11.0167	17.4667	-11.7667	596	74	28	24.5554	185	101	180	121	NA	NA	NA	NA	NA	NA	NA	NA	NA	NA	NA	NA	NA	13190.1	0.5916	NA
9631	4821.37	51.65	80.79	2.725	10.5667	23.1218	1330.66	26.3	-19.4	45.7	18.5667	-12.6333	18.5667	-13.6667	328	60	12	46.0507	132	47	132	54	NA	NA	NA	NA	NA	NA	NA	NA	NA	NA	NA	NA	NA	13127.2	0.3195	NA
9634	4580.88	54.13	81.31	1.22083	10.3417	22.4331	1340.2	24.9	-21.2	46.1	17.25	-13.65	17.25	-15.3833	352	61	10	51.7895	155	41	155	49	NA	NA	NA	NA	NA	NA	NA	NA	NA	NA	NA	NA	NA	12089.8	0.3934	NA
9635	4414.94	51.87	80.6	2.58333	10.9833	23.825	1332.03	26.3	-19.8	46.1	18.4667	-12.5333	18.4667	-13.8667	325	59	12	46.215	133	46	133	53	NA	NA	NA	NA	NA	NA	NA	NA	NA	NA	NA	NA	NA	12984.7	0.315	NA
9636	5097.83	51.75	80.82	2.6875	10.7917	23.3586	1341.16	26.4	-19.8	46.2	18.65	-12.6833	18.65	-13.8667	334	59	13	43.8157	133	49	133	55	NA	NA	NA	NA	NA	NA	NA	NA	NA	NA	NA	NA	NA	13043.1	0.3262	NA
9637	4473.6	51.77	80.85	2.66667	10.6167	23.0296	1340.04	26.3	-19.8	46.1	18.6333	-12.7	18.6333	-13.85	334	60	13	44.509	133	50	133	57	NA	NA	NA	NA	NA	NA	NA	NA	NA	NA	NA	NA	NA	13047.9	0.3296	NA
9638	4989.69	51.73	80.86	2.58333	11	23.6559	1346.79	26.5	-20	46.5	18.6	-12.85	18.6	-14.0333	337	60	13	43.7749	134	50	134	57	NA	NA	NA	NA	NA	NA	NA	NA	NA	NA	NA	NA	NA	13033.2	0.3288	NA
9639	5328.36	53.82	80.31	1.31667	10.3667	22.342	1366.35	25.3	-21.1	46.4	17.5667	-7.55	17.5667	-15.6667	340	58	11	48.5031	146	43	146	51	NA	NA	NA	NA	NA	NA	NA	NA	NA	NA	NA	NA	NA	12083.1	0.3716	NA
9640	5242.28	51.87	80.06	2.79167	11.4	23.9496	1385.97	27.3	-20.3	47.6	19.2333	-6.13333	19.2333	-14.3667	311	56	11	45.2652	127	45	127	54	NA	NA	NA	NA	NA	NA	NA	NA	NA	NA	NA	NA	NA	12848.1	0.2921	NA
9641	5139.56	51.9	80.06	2.75833	11.7833	24.4467	1408.23	27.5	-20.7	48.2	19.3833	-6.3	19.3833	-14.7	317	55	12	42.6624	127	47	127	57	NA	NA	NA	NA	NA	NA	NA	NA	NA	NA	NA	NA	NA	12808.1	0.2919	NA
9643	5015.74	52.1	79.31	2.94167	10.9167	23.0309	1390.99	27.1	-20.3	47.4	19.45	-5.91667	19.45	-14.2333	303	53	11	44.4894	125	43	125	53	NA	NA	NA	NA	NA	NA	NA	NA	NA	NA	NA	NA	NA	12696.8	0.2782	NA
9644	5366.19	45.07	18.72	11.3125	10.6917	34.4892	780.568	27.8	-3.2	31	19.2333	3.2	20.7	1.46667	725	94	43	23.0523	232	134	232	146	0.10307	0.992081	NA	NA	29.0594	NA	11.8224	NA	NA	NA	NA	10.1533	60.7873	12907	0.6737	63
9645	5501.9	45.17	18.7	11.1417	10.65	34.466	780.96	27.5	-3.4	30.9	19.05	2.96667	20.4833	1.23333	704	90	41	22.7041	224	130	224	142	0.102488	0.962767	NA	NA	31.2952	NA	8.41433	NA	NA	NA	NA	4.68121	64.0236	12922.4	0.6597	61
9647	4034.3	40.37	16.77	16.3583	9.03333	35.0129	629.92	30.7	4.9	25.8	13.45	24.3833	24.3833	9.21667	624	86	18	44.0072	248	69	69	203	0.126057	1.32335	84.9719	22.1389	42.441	9.00764	9.67859	360.951	1.41665	20.9328	8.03755	16.6547	40.9043	15062	0.4505	46
9649	4808.88	39.13	16.17	14.4083	6.65	30.9302	552.806	26.4	4.9	21.5	12.4167	21.1333	21.4	8.05	1000	138	20	51.7146	400	77	110	366	0.105676	1.03835	6.12378	15.1835	22.881	12.7998	23.7623	187.751	2.24483	14.6025	6.53878	39.2717	37.8473	14893.8	0.763	34
9651	4729.85	40.68	14.87	15.4125	9.69167	39.7199	552.137	28.6	4.2	24.4	10.2167	22.3	22.3	9.01667	1075	159	29	48.3121	425	104	104	372	0.104991	1.02402	60.878	17.5097	24.3595	10.2897	12.3908	427.365	2.11483	32.6927	6.89658	37.8247	37.8158	14840.4	0.8137	43
9653	5062.32	38.44	16.13	15.3875	6.475	30.6872	544.41	26.9	5.8	21.1	10.7333	22.0333	22.2333	9.15	910	127	19	52.8966	365	69	111	342	0.10873	1.42035	5.18828	14.2692	14.3284	11.9616	15.9635	505.445	2.50314	26.2852	5.99983	56.4651	29.2064	15386.8	0.6576	44
9656	3731.44	40.64	17.31	13.7292	8.09167	32.6277	615.801	27.7	2.9	24.8	11.0833	21.6667	21.6667	6.91667	585	70	21	36.5659	210	77	77	187	0.113182	0.963523	102.48	21.0397	21.7656	12.4907	14.9405	840.275	2.46739	12.3721	6.97957	32.4931	45.7412	15062.2	0.4544	41
9660	4870.37	40.84	14.57	15.8542	9.90833	39.0092	580.378	29.6	4.2	25.4	13.1333	23.1833	23.1833	9.16667	998	149	26	46.688	392	94	94	321	0.102496	1.21047	87.8989	20.9376	21.5954	11.0102	18.4235	310.683	2.05909	15.6558	7.25977	45.027	33.3776	14735.7	0.775	40
9663	4652.32	41.33	14.09	14.325	9.36667	35.4798	625.127	28.8	2.4	26.4	11.3	19.8833	22.1833	7.08333	875	128	27	40.5102	333	110	110	263	0.121083	1.30411	26.4002	19.3517	32.3099	9.46556	6.82153	607.657	1.43276	28.4093	6.89524	27.8681	39.822	14750.4	0.6906	48
9664	5498.42	46.36	11.28	11.15	9.8	32.7759	762.081	27	-2.9	29.9	20.5167	1.8	20.5167	1.8	799	97	33	31.3277	257	119	257	119	0.102625	1.15759	37.4492	26.3205	20.2676	12.3113	17.0147	165.593	2.94851	26.3622	6.74728	40.5791	39.1533	12412.2	0.859	52
9665	4849.81	46.36	11.28	11.15	9.8	32.7759	762.081	27	-2.9	29.9	20.5167	1.8	20.5167	1.8	799	97	33	31.3277	257	119	257	119	0.102625	1.15759	37.4492	26.3205	20.2676	12.3113	17.0147	165.593	2.94851	26.3622	6.74728	40.5791	39.1533	12412.2	0.859	52
9666	5130	46.36	11.28	11.15	9.8	32.7759	762.081	27	-2.9	29.9	20.5167	1.8	20.5167	1.8	799	97	33	31.3277	257	119	257	119	0.102625	1.15759	37.4492	26.3205	20.2676	12.3113	17.0147	165.593	2.94851	26.3622	6.74728	40.5791	39.1533	12412.2	0.859	52
9667	4492.49	46.36	11.28	11.15	9.8	32.7759	762.081	27	-2.9	29.9	20.5167	1.8	20.5167	1.8	799	97	33	31.3277	257	119	257	119	0.102625	1.15759	37.4492	26.3205	20.2676	12.3113	17.0147	165.593	2.94851	26.3622	6.74728	40.5791	39.1533	12412.2	0.859	52
9668	4793.58	46.37	11.28	10.8708	9.85833	33.0817	754.645	26.7	-3.1	29.8	20.1833	3.5	20.1833	1.66667	770	92	31	32.7674	255	112	255	112	0.112557	1.10015	15.2037	30.5314	24.3964	14.0821	30.9645	151.527	2.97141	28.0279	6.35034	35.0894	40.5141	12462.2	0.832	52
9669	5129.46	46.37	11.28	10.8708	9.85833	33.0817	754.645	26.7	-3.1	29.8	20.1833	3.5	20.1833	1.66667	770	92	31	32.7674	255	112	255	112	0.112557	1.10015	15.2037	30.5314	24.3964	14.0821	30.9645	151.527	2.97141	28.0279	6.35034	35.0894	40.5141	12462.2	0.832	52
9670	5054.3	46.37	11.28	10.8708	9.85833	33.0817	754.645	26.7	-3.1	29.8	20.1833	3.5	20.1833	1.66667	770	92	31	32.7674	255	112	255	112	0.112557	1.10015	15.2037	30.5314	24.3964	14.0821	30.9645	151.527	2.97141	28.0279	6.35034	35.0894	40.5141	12462.2	0.832	52
9671	6243.93	46.37	11.28	10.8708	9.85833	33.0817	754.645	26.7	-3.1	29.8	20.1833	3.5	20.1833	1.66667	770	92	31	32.7674	255	112	255	112	0.112557	1.10015	15.2037	30.5314	24.3964	14.0821	30.9645	151.527	2.97141	28.0279	6.35034	35.0894	40.5141	12462.2	0.832	52
9672	5443.78	46.37	11.28	10.8708	9.85833	33.0817	754.645	26.7	-3.1	29.8	20.1833	3.5	20.1833	1.66667	770	92	31	32.7674	255	112	255	112	0.112557	1.10015	15.2037	30.5314	24.3964	14.0821	30.9645	151.527	2.97141	28.0279	6.35034	35.0894	40.5141	12462.2	0.832	52
9673	5040.54	46.37	11.28	10.8708	9.85833	33.0817	754.645	26.7	-3.1	29.8	20.1833	3.5	20.1833	1.66667	770	92	31	32.7674	255	112	255	112	0.112557	1.10015	15.2037	30.5314	24.3964	14.0821	30.9645	151.527	2.97141	28.0279	6.35034	35.0894	40.5141	12462.2	0.832	52
9676	4906.6	46.37	11.29	11.2333	9.9	33	763.26	27.1	-2.9	30	20.6167	1.88333	20.6167	1.88333	802	98	33	31.7542	258	118	258	118	0.102526	1.17477	86.1915	25.0195	35.3292	12.8947	28.2324	173.548	2.14769	17.3692	6.79183	23.2274	41.4435	12422.2	0.8666	53
9677	5275.65	46.37	11.29	11.2333	9.9	33	763.26	27.1	-2.9	30	20.6167	1.88333	20.6167	1.88333	802	98	33	31.7542	258	118	258	118	0.102526	1.17477	86.1915	25.0195	35.3292	12.8947	28.2324	173.548	2.14769	17.3692	6.79183	23.2274	41.4435	12422.2	0.8666	53
9678	4802.59	46.37	11.29	11.2333	9.9	33	763.26	27.1	-2.9	30	20.6167	1.88333	20.6167	1.88333	802	98	33	31.7542	258	118	258	118	0.102526	1.17477	86.1915	25.0195	35.3292	12.8947	28.2324	173.548	2.14769	17.3692	6.79183	23.2274	41.4435	12422.2	0.8666	53
9679	5563.66	46.34	11.29	11.25	9.36667	31.5376	767.674	27	-2.7	29.7	16.6	1.73333	20.6167	1.73333	828	101	35	30.1142	261	126	260	126	0.0992769	1.12126	105.28	18.1927	17.425	12.3796	31.1381	168.221	1.97695	30.1244	6.78278	42.3298	40.2453	12410.3	0.8889	52
9680	5668.13	46.34	11.29	11.25	9.36667	31.5376	767.674	27	-2.7	29.7	16.6	1.73333	20.6167	1.73333	828	101	35	30.1142	261	126	260	126	0.0992769	1.12126	105.28	18.1927	17.425	12.3796	31.1381	168.221	1.97695	30.1244	6.78278	42.3298	40.2453	12410.3	0.8889	52
9681	6030.62	46.34	11.29	11.25	9.36667	31.5376	767.674	27	-2.7	29.7	16.6	1.73333	20.6167	1.73333	828	101	35	30.1142	261	126	260	126	0.0992769	1.12126	105.28	18.1927	17.425	12.3796	31.1381	168.221	1.97695	30.1244	6.78278	42.3298	40.2453	12410.3	0.8889	52
9682	5079.73	46.34	11.29	11.25	9.36667	31.5376	767.674	27	-2.7	29.7	16.6	1.73333	20.6167	1.73333	828	101	35	30.1142	261	126	260	126	0.0992769	1.12126	105.28	18.1927	17.425	12.3796	31.1381	168.221	1.97695	30.1244	6.78278	42.3298	40.2453	12410.3	0.8889	52
9683	5992.19	46.34	11.29	11.25	9.36667	31.5376	767.674	27	-2.7	29.7	16.6	1.73333	20.6167	1.73333	828	101	35	30.1142	261	126	260	126	0.0992769	1.12126	105.28	18.1927	17.425	12.3796	31.1381	168.221	1.97695	30.1244	6.78278	42.3298	40.2453	12410.3	0.8889	52
9684	4976.91	46.34	11.29	11.25	9.36667	31.5376	767.674	27	-2.7	29.7	16.6	1.73333	20.6167	1.73333	828	101	35	30.1142	261	126	260	126	0.0992769	1.12126	105.28	18.1927	17.425	12.3796	31.1381	168.221	1.97695	30.1244	6.78278	42.3298	40.2453	12410.3	0.8889	52
9685	5327.59	46.34	11.29	11.25	9.36667	31.5376	767.674	27	-2.7	29.7	16.6	1.73333	20.6167	1.73333	828	101	35	30.1142	261	126	260	126	0.0992769	1.12126	105.28	18.1927	17.425	12.3796	31.1381	168.221	1.97695	30.1244	6.78278	42.3298	40.2453	12410.3	0.8889	52
9686	4532.98	46.34	11.29	11.25	9.36667	31.5376	767.674	27	-2.7	29.7	16.6	1.73333	20.6167	1.73333	828	101	35	30.1142	261	126	260	126	0.0992769	1.12126	105.28	18.1927	17.425	12.3796	31.1381	168.221	1.97695	30.1244	6.78278	42.3298	40.2453	12410.3	0.8889	52
9687	4741.14	46.34	11.29	11.25	9.36667	31.5376	767.674	27	-2.7	29.7	16.6	1.73333	20.6167	1.73333	828	101	35	30.1142	261	126	260	126	0.0992769	1.12126	105.28	18.1927	17.425	12.3796	31.1381	168.221	1.97695	30.1244	6.78278	42.3298	40.2453	12410.3	0.8889	52
9689	5040.58	46.34	11.29	11.25	9.36667	31.5376	767.674	27	-2.7	29.7	16.6	1.73333	20.6167	1.73333	828	101	35	30.1142	261	126	260	126	0.0992769	1.12126	105.28	18.1927	17.425	12.3796	31.1381	168.221	1.97695	30.1244	6.78278	42.3298	40.2453	12410.3	0.8889	52
9690	4964.64	46.34	11.29	11.25	9.36667	31.5376	767.674	27	-2.7	29.7	16.6	1.73333	20.6167	1.73333	828	101	35	30.1142	261	126	260	126	0.0992769	1.12126	105.28	18.1927	17.425	12.3796	31.1381	168.221	1.97695	30.1244	6.78278	42.3298	40.2453	12410.3	0.8889	52
9692	5347.6	46.34	11.29	11.25	9.36667	31.5376	767.674	27	-2.7	29.7	16.6	1.73333	20.6167	1.73333	828	101	35	30.1142	261	126	260	126	0.0992769	1.12126	105.28	18.1927	17.425	12.3796	31.1381	168.221	1.97695	30.1244	6.78278	42.3298	40.2453	12410.3	0.8889	52
9693	5637.45	46.34	11.29	11.25	9.36667	31.5376	767.674	27	-2.7	29.7	16.6	1.73333	20.6167	1.73333	828	101	35	30.1142	261	126	260	126	0.0992769	1.12126	105.28	18.1927	17.425	12.3796	31.1381	168.221	1.97695	30.1244	6.78278	42.3298	40.2453	12410.3	0.8889	52
9694	4200.35	46.34	11.29	11.25	9.36667	31.5376	767.674	27	-2.7	29.7	16.6	1.73333	20.6167	1.73333	828	101	35	30.1142	261	126	260	126	0.0992769	1.12126	105.28	18.1927	17.425	12.3796	31.1381	168.221	1.97695	30.1244	6.78278	42.3298	40.2453	12410.3	0.8889	52
9695	4939.27	46.34	11.29	11.25	9.36667	31.5376	767.674	27	-2.7	29.7	16.6	1.73333	20.6167	1.73333	828	101	35	30.1142	261	126	260	126	0.0992769	1.12126	105.28	18.1927	17.425	12.3796	31.1381	168.221	1.97695	30.1244	6.78278	42.3298	40.2453	12410.3	0.8889	52
9696	5293.75	46.34	11.29	11.25	9.36667	31.5376	767.674	27	-2.7	29.7	16.6	1.73333	20.6167	1.73333	828	101	35	30.1142	261	126	260	126	0.0992769	1.12126	105.28	18.1927	17.425	12.3796	31.1381	168.221	1.97695	30.1244	6.78278	42.3298	40.2453	12410.3	0.8889	52
9698	4745.24	41.57	23.85	11.2167	11.0167	35.3098	767.518	28.2	-3	31.2	15.0833	16.8167	20.6667	1.8	537	56	30	19.6859	159	103	130	135	0.0932699	1.4146	96.7565	24.9064	20.5604	13.4344	17.9866	210.319	0.79916	17.7703	6.74747	46.953	32.4866	13748.5	0.4448	47
9699	4716.5	41.37	23.14	12.575	10.4667	33.1224	789.803	29.6	-2	31.6	7.85	21.5167	22.2833	2.76667	473	53	28	19.9746	141	92	109	114	0.092011	1.25629	100.246	15.4783	20.7047	10.9751	14.8691	96.9902	0.771269	19.5701	7.31818	54.1629	25.1324	14051.7	0.3801	44
9700	5036.65	42.32	23.1	10.2375	12.3583	37.5633	776.344	28	-4.9	32.9	17.8333	2.06667	19.6667	0.6	573	66	32	21.445	186	110	166	115	0.0923597	1.37889	57.6146	24.4091	22.0839	13.4892	22.0668	161.494	1.22584	11.068	6.93113	42.9006	35.0154	13154.1	0.4994	55
9701	4077.39	43.7	25.91	11.4917	11.1	32.2674	885.961	29.5	-4.9	34.4	20.3	2.05	22.1333	0.233333	580	71	33	24.876	199	107	182	111	0.0981399	1.3524	7.08097	35.485	31.2553	11.7558	9.06715	154.583	1.21963	21.8909	6.61156	23.1239	45.6208	13451	0.4901	50
9703	4739.38	41.53	23.39	12.075	10.8667	34.3882	777.769	29.2	-2.4	31.6	15.9667	21	21.6833	2.51667	506	54	30	19.0478	148	102	123	120	0.0970324	1.3986	87.6689	25.816	20.0022	13.092	19.7116	161.128	1.02145	10.2808	6.86211	47.3457	32.6521	13799.4	0.4128	39
9705	4822.55	41.5	23.33	13.5208	11.625	34.5982	813.484	31.7	-1.9	33.6	8.53333	22.8167	23.6167	3.51667	474	53	27	19.8789	142	93	110	116	0.0992494	1.35325	31.7387	32.2546	23.7367	12.7784	18.0394	235.308	1.32562	15.5585	6.92263	49.3027	26.9606	13919.3	0.3733	40
9706	4952.85	41.64	24.18	7.62083	9.94167	34.64	708.851	23.2	-5.5	28.7	11.05	13.0167	16.2167	-1.08333	648	72	36	19.273	202	123	169	160	0.125678	0.998147	23.6654	12.8641	30.975	16.7087	20.3984	111.522	1.14103	12.0668	5.67093	27.3472	41.6778	13489.5	0.5823	44
9708	4374.51	41.62	25.35	12.0042	10.725	33.9399	775.431	29	-2.6	31.6	7.7	20.95	21.55	2.56667	591	73	29	25.0595	188	97	120	171	0.0964714	1.08309	72.6734	27.5016	19.7762	12.8149	25.554	249.277	1.33805	19.8871	6.90215	49.8858	30.338	13969.5	0.4711	40
9710	5174.67	41.85	23.13	11.975	11.3833	34.8114	800.155	29.6	-3.1	32.7	19.8667	3.6	21.7833	2.03333	502	53	32	18.1614	149	103	130	112	0.116524	1.21584	65.0241	29.8248	26.4884	11.0845	11.1573	371.199	1.19179	18.7863	7.26608	44.6911	28.8204	13639.7	0.4188	44
9711	4571.74	42.32	23.1	10.2375	12.3583	37.5633	776.344	28	-4.9	32.9	17.8333	2.06667	19.6667	0.6	573	66	32	21.445	186	110	166	115	0.0923597	1.37889	57.6146	24.4091	22.0839	13.4892	22.0668	161.494	1.22584	11.068	6.93113	42.9006	35.0154	13154.1	0.4994	55
9712	4747.99	42.32	23.1	10.2375	12.3583	37.5633	776.344	28	-4.9	32.9	17.8333	2.06667	19.6667	0.6	573	66	32	21.445	186	110	166	115	0.0923597	1.37889	57.6146	24.4091	22.0839	13.4892	22.0668	161.494	1.22584	11.068	6.93113	42.9006	35.0154	13154.1	0.4994	55
9713	4912.55	42.49	25.61	11.1125	10.775	33.8836	784.417	27.8	-4	31.8	15.2833	16.6667	20.7667	1.41667	602	68	39	19.3086	191	124	164	135	0.117265	1.27125	36.4454	38.0429	23.4398	11.2323	18.6726	345.424	1.87327	14.4659	6.62895	42.4917	34.0686	13444.2	0.5025	47
9717	5382.66	41.66	25.47	12.0792	10.775	33.8836	779.065	29.3	-2.5	31.8	7.76667	21.0833	21.7	2.61667	591	72	30	24.4928	188	98	120	169	0.0975745	1.25066	52.6347	24.7024	25.9665	14.1121	22.4663	260.406	1.54956	12.4141	6.34157	42.2428	31.7907	14022.8	0.4759	44
9718	4873.86	41.55	24.75	8.8375	9.625	34.0106	708.424	24.1	-4.2	28.3	12.2167	14.2167	17.4833	0.2	655	70	35	20.8326	200	119	158	173	0.118365	1.00321	121.268	28.9282	26.9077	12.976	19.2711	198.063	1.63998	9.40341	6.58673	32.5803	40.512	13666.8	0.5632	33
9719	4453.14	41.83	25.69	12.5333	11.45	34.697	801.862	30.4	-2.6	33	8.01667	21.7167	22.4167	2.68333	573	65	32	21.3914	177	102	120	157	0.0981468	1.04487	5.81897	37.0876	28.8974	11.5088	17.9527	426.25	1.24525	25.6478	6.74292	36.6246	34.478	13991.5	0.4617	46
9720	5164.1	41.77	25.68	12.0583	10.95	34.434	780.055	29.1	-2.7	31.8	7.73333	21	21.6333	2.46667	583	68	31	22.9381	182	100	119	162	0.097325	1.11088	8.95683	36.9803	23.1339	11.3164	18.5241	408.847	1.09917	17.8015	6.66693	37.5923	39.2738	14068.4	0.4664	47
9721	3581.46	42.72	25.33	9.325	10.5	34.0909	756.435	25.6	-5.2	30.8	16.8	1.03333	18.5667	0.0333334	652	80	40	24.1893	220	132	198	135	0.108954	1.13319	28.8374	24.16	21.4593	14.9418	34.6117	163.259	1.59324	17.4721	6.00886	50.2176	28.3231	13190.2	0.5682	41
9722	4900.36	41.71	24.41	9.225	9.55	32.931	735.167	24.8	-4.2	29	12.9667	14.6833	18.1333	0.133333	606	67	33	21.1981	190	111	152	153	0.107906	1.0329	44.1631	22.8284	18.1901	14.5003	33.1647	215.019	2.26788	16.7597	6.65918	49.9637	31.8462	13577.2	0.528	41
9725	5052.46	37.6	23.08	15.5583	9.85	35.8182	668.699	31.3	3.8	27.5	9.48333	24.15	24.15	8.01667	577	97	10	64.7216	259	35	35	245	0.126109	0.95622	153.29	29.3825	30.3158	11.2588	19.3151	341.783	1.7383	9.26416	7.79065	25.7283	43.9559	15187.4	0.3731	53
9726	4689.59	37.07	22.04	17.175	10.7333	40.6566	601.349	31.7	5.3	26.4	11.6833	24.8167	24.8167	10.4	738	136	6	77.5013	371	24	24	333	0.0874562	1.42131	64.5241	20.4624	10.6841	11.7325	15.8936	250.231	1.63111	37.1965	7.15502	60.8447	28.4711	15794.1	0.4709	45
9728	4937.39	48.46	18.9	7.01667	9.83333	32.7778	764.328	23.2	-6.8	30	14.8833	-1.11667	16.3	-2.5	787	92	44	22.3174	249	140	248	154	0.105372	1.00171	24.7789	14.3427	25.3493	10.8983	12.0578	152.506	2.71481	20.8805	5.49421	30.1532	44.4975	11368.4	0.8949	56
9730	5852.26	48.47	18.94	7.54167	10.1833	33.2789	774.532	24.1	-6.5	30.6	15.5333	-0.666667	16.9333	-2.15	740	87	41	22.4679	235	130	232	144	0.0994469	0.989719	4.60836	21.7327	27.3292	11.492	15.6641	190.133	2.17831	27.0616	5.91844	17.7542	54.9166	11384.3	0.8321	56
9731	4878.2	48.46	18.9	7.01667	9.83333	32.7778	764.328	23.2	-6.8	30	14.8833	-1.11667	16.3	-2.5	787	92	44	22.3174	249	140	248	154	0.105372	1.00171	24.7789	14.3427	25.3493	10.8983	12.0578	152.506	2.71481	20.8805	5.49421	30.1532	44.4975	11368.4	0.8949	56
9732	4716.09	48.47	18.96	7.07917	9.70833	32.5783	762.539	23.1	-6.7	29.8	14.9167	-1.01667	16.35	-2.41667	774	92	44	22.4805	246	137	245	152	0.105357	1.04135	0	18.8841	23.7347	11.7491	10.1394	141.724	2.15075	19.614	5.48354	27.6633	48.6021	11381.6	0.8834	57
9733	4229.8	48.47	18.94	7.54167	10.1833	33.2789	774.532	24.1	-6.5	30.6	15.5333	-0.666667	16.9333	-2.15	740	87	41	22.4679	235	130	232	144	0.0994469	0.989719	4.60836	21.7327	27.3292	11.492	15.6641	190.133	2.17831	27.0616	5.91844	17.7542	54.9166	11384.3	0.8321	56
9736	4911.89	44.69	25.17	10.1833	11.0667	32.9365	864.505	27.7	-5.9	33.6	18.8833	0.883333	20.4833	-0.683333	565	75	29	36.0923	218	90	205	92	0.0892535	1.3878	0	24.0623	19.6739	10.5577	14.9591	228.718	1.74408	24.6806	5.72097	30.4392	49.8868	13285.3	0.5181	NA
9738	5205.87	45.57	25.42	6.70833	10.9667	34.7046	805.828	23	-8.6	31.6	14.8	-3.58333	16.2667	-3.58333	620	94	26	48.5864	263	84	259	84	0.0936538	1.31696	11.7104	23.5725	17.3349	9.72198	22.8506	149.783	2.84227	20.7342	6.23853	40.532	42.133	12980.8	0.6851	NA
9743	4783.11	45.14	25	8.675	10.4333	33.7648	790.341	24.5	-6.4	30.9	16.6167	0.133333	18.15	-1.2	628	88	29	42.4816	254	89	240	92	0.107983	1.01671	2.27576	32.7657	25.3152	10.0619	21.4829	195.908	1.63009	18.272	6.68203	28.059	46.6258	13109.6	0.6449	NA
9744	4766.39	47.16	27.59	9.9	9.68333	29.4326	882.867	27.1	-5.8	32.9	19.0667	0.25	20.5333	-1.1	578	92	25	45.121	238	83	230	84	0.0735815	1.43725	16.7186	26.3275	16.4866	10.8344	5.757	515.394	2.3311	21.1147	7.19444	42.836	40.6773	12894.4	0.5306	NA
9745	5274.43	41.45	70.05	2.24583	11.5917	31.758	903.804	22.3	-14.2	36.5	0.4	12.9667	13.0333	-8.53333	688	102	17	44.8125	267	68	92	188	NA	NA	NA	NA	NA	NA	NA	NA	NA	NA	NA	NA	NA	15165.8	0.5909	NA
9748	4738.32	44.23	21.71	9.875	10.55	33.8141	786.241	26.7	-4.5	31.2	14.5167	1.51667	19.3833	0	671	82	42	20.7001	216	132	195	139	0.113044	0.963183	NA	NA	27.1458	NA	13.9333	NA	NA	NA	NA	28.2959	44.5583	13140.8	0.6306	60
9749	4403.57	43.54	22.29	10.3167	10.8667	35.1672	765.273	26.9	-4	30.9	14.75	2.18333	19.5833	0.75	630	74	39	18.9364	197	127	176	130	0.12237	1.09839	NA	NA	35.4019	NA	15.1758	NA	NA	NA	NA	19.5704	45.0277	13199.4	0.5687	53
9754	5515.36	44.66	21.37	10.7333	9.78333	32.0765	791.203	26.9	-3.6	30.5	18.6833	2.36667	20.25	0.766667	675	88	41	23.0183	222	128	215	137	0.0823834	1.01346	NA	NA	31.9561	NA	8.89683	NA	NA	NA	NA	15.3555	52.6884	13182.2	0.6046	59
9755	5601.82	44.56	22.56	11.575	10.35	31.7485	846.102	29.1	-3.5	32.6	16.5	2.66667	21.85	1.06667	610	68	37	18.9713	191	122	166	130	0.106404	1.44068	NA	NA	27.2532	NA	4.87221	NA	NA	NA	NA	32.971	39.7758	13184.8	0.5482	63
9756	5084.32	44.3	21.08	11.1292	10.7583	34.5927	775.457	27.8	-3.3	31.1	19.1	2.96667	20.55	1.45	652	87	39	23.9053	217	125	206	128	0.1171	1.26946	NA	NA	31.3131	NA	9.0549	NA	NA	NA	NA	18.9935	49.6933	13180	0.5885	61
9757	5171.63	44.3	21.08	11.1292	10.7583	34.5927	775.457	27.8	-3.3	31.1	19.1	2.96667	20.55	1.45	652	87	39	23.9053	217	125	206	128	0.1171	1.26946	NA	NA	31.3131	NA	9.0549	NA	NA	NA	NA	18.9935	49.6933	13180	0.5885	61
9758	5057.55	47.75	88.4	3.83333	12.55	24.9008	1412.11	28.8	-21.6	50.4	20.3333	-11.9333	20.3333	-14.05	172	27	6	38.1633	62	20	62	29	NA	NA	NA	NA	NA	NA	NA	NA	NA	NA	NA	NA	NA	14569.1	0.1384	NA
9759	4525.6	37.47	49.47	13.55	8.23333	26.4737	833.604	29.4	-1.7	31.1	10.25	21.1	23.5833	3.25	1069	181	25	57.9364	479	97	111	326	NA	NA	NA	NA	NA	NA	NA	NA	NA	NA	NA	NA	NA	14023.4	1.1105	NA
9764	4032.23	34.1	35.84	14.7083	11.3167	39.4309	672.681	30.2	1.5	28.7	6.48333	22.55	22.55	6.48333	1239	270	1	99.5731	729	4	4	729	NA	NA	NA	NA	NA	NA	NA	NA	NA	NA	NA	NA	NA	17519.8	0.6916	NA
9766	4937	42.26	74.16	-1.92917	14.525	30.387	1238.7	21.6	-26.2	47.8	4.43333	-17.9333	11.3667	-17.9333	425	64	17	44.4395	175	59	135	59	NA	NA	NA	NA	NA	NA	NA	NA	NA	NA	NA	NA	NA	14976	0.4232	NA
9768	5457.69	48.57	9.16	8.69167	8.7	33.5907	659.048	23	-2.9	25.9	15.2833	1.85	16.8833	0.7	737	96	39	27.7284	257	127	245	134	0.0925942	1.33269	58.1007	21.6675	24.7072	10.7178	9.58526	204.117	1.9973	30.4593	6.62162	23.4339	51.8589	11066	0.8523	44
9769	4912.4	48.55	8.99	8.47083	8.70833	33.4936	656.615	22.9	-3.1	26	15.0333	1.65	16.6667	0.566667	792	99	45	24.3259	269	146	253	154	0.0965141	1.14288	84.86	27.2558	22.7242	11.2822	13.408	206.133	2.69689	24.2137	6.61317	30.1561	47.1196	11062.4	0.91	47
9770	5481.57	48.53	9.01	8.85833	8.96667	33.9646	662.831	23.5	-2.9	26.4	15.5167	2	17.1167	0.85	751	95	41	26.1322	259	133	244	140	0.0970161	1.13626	106.193	21.2542	19.9983	11.4389	15.706	199.766	2.33167	25.5915	6.62304	37.8423	42.1594	11040.7	0.8573	46
9771	4146.4	48.56	9.11	8.43333	8.51667	33.1388	655.194	22.6	-3.1	25.7	14.9833	1.61667	16.5833	0.516667	765	97	42	25.961	262	135	250	144	0.104594	1.30182	44.4996	24.2155	27.5272	10.4801	14.3654	269.818	2.40825	33.9637	6.7231	14.134	58.3388	11093.8	0.9008	45
9772	4174.88	48.41	8.85	8.4125	9.30833	34.9937	660.369	23.3	-3.3	26.6	15.0167	1.51667	16.65	0.466667	795	94	50	21.0399	261	154	246	166	0.106955	1.26138	29.3816	19.2007	30.5563	10.2933	9.37494	279.429	1.70006	29.11	6.48915	10.2774	59.1663	11127.2	0.9317	46
9774	5456.2	48.59	9.22	8.84583	8.925	33.9354	661.848	23.4	-2.9	26.3	15.4667	2	17.0833	0.816667	736	97	39	28.3317	258	126	248	133	0.108826	1.06629	67.8324	18.1525	30.5883	10.7006	19.4668	188.484	3.24376	45.5126	6.6439	32.3104	37.1013	11034.2	0.8374	43
9775	4861.92	48.41	8.79	8.12083	9.09167	34.4381	654.628	22.9	-3.5	26.4	14.65	1.28333	16.3167	0.283333	831	92	55	16.4571	258	175	242	192	0.100122	1.2433	34.509	19.1013	24.1246	9.8585	9.59266	311.25	1.80725	34.8797	7.10766	15.4359	60.4395	11156.9	0.9896	46
9776	4547.03	48.43	8.79	8.125	9.03333	34.4784	654.424	22.8	-3.4	26.2	14.65	1.28333	16.3167	0.3	834	92	56	16.3471	259	177	241	193	0.0961349	1.10439	0	24.2058	24.6962	10.5277	8.38326	240.707	2.11507	42.5701	7.04326	12.9098	62.394	11166.4	0.9924	46
9777	3540.86	48.57	9.17	8.72917	8.775	33.75	659.612	23.1	-2.9	26	15.3333	1.9	16.9333	0.733333	737	96	39	27.8628	257	127	246	134	0.0982759	1.21492	21.1965	15.1838	24.3694	9.33827	8.7565	253.726	2.62832	47.1775	7.09805	31.5014	44.1293	11071.8	0.8509	44
9778	5018.9	48.41	8.84	8.33333	9.25	34.7744	658.288	23.2	-3.4	26.6	14.9	1.46667	16.5667	0.433333	804	94	52	20.0071	261	159	246	172	0.106588	1.28455	53.8672	21.2701	29.7691	9.6393	14.4592	386.437	2.38572	42.4655	6.95138	11.098	59.133	11129.2	0.9482	46
9779	3956.42	48.5	8.78	8.33333	9.43333	35.199	657.261	23.5	-3.3	26.8	14.85	1.5	16.5667	0.466667	858	93	59	15.4883	263	183	244	199	0.103344	1.34032	15.0249	15.7514	25.7029	9.12886	10.5514	337.75	1.75191	47.3018	6.94833	11.0661	63.231	11074	1.0034	46
9780	4320.05	48.43	8.79	8.125	9.03333	34.4784	654.424	22.8	-3.4	26.2	14.65	1.28333	16.3167	0.3	834	92	56	16.3471	259	177	241	193	0.0961349	1.10439	0	24.2058	24.6962	10.5277	8.38326	240.707	2.11507	42.5701	7.04326	12.9098	62.394	11166.4	0.9924	46
9781	4999.64	48.52	9.11	8.6625	8.94167	33.7421	667.612	23.4	-3.1	26.5	15.3667	1.75	17	0.583333	744	96	39	28.1026	261	127	248	135	0.0878375	1.27363	52.4726	22.0375	16.4611	9.46009	11.7979	243.267	2.12944	49.3165	7.14157	39.5852	43.9538	11095.6	0.8538	45
9782	3811.17	48.53	9.09	9.05	9.06667	34.0852	668.727	23.9	-2.7	26.6	15.8	2.15	17.3833	0.933333	715	93	37	28.8265	253	121	239	128	0.111807	1.09899	70.6613	20.604	32.0474	11.5972	15.0276	166.023	2.37933	39.5459	6.89521	28.077	39.8756	11036.7	0.8196	45
9783	4885.86	48.52	9.05	9.16667	9.11667	34.0174	669.577	24.1	-2.7	26.8	15.95	2.26667	17.5167	1.05	721	94	38	28.4453	255	123	240	131	0.0935939	1.15572	58.4258	15.6363	25.1561	12.5862	11.0328	184.308	2.62071	29.5445	6.65737	31.1732	43.6707	11013.1	0.8182	46
9784	5337.62	48.5	8.8	8.375	9.4	35.0746	659.854	23.5	-3.3	26.8	14.9167	1.51667	16.6333	0.466667	841	93	57	16.4876	262	176	244	190	0.10083	1.34525	0	12.1139	23.7931	9.12265	8.81227	220.522	2.16091	40.4035	6.42813	17.6067	58.6002	11074.3	0.9798	46
9785	4432.16	48.54	9.02	8.82917	8.875	33.7452	661.821	23.4	-2.9	26.3	15.4833	1.98333	17.0833	0.85	748	96	41	26.7477	260	132	245	140	0.108463	1.05577	19.5163	24.4314	20.5174	10.7932	12.9593	213.628	2.85349	25.3567	6.77711	34.5765	44.9061	11058.9	0.8588	46
9786	4445.06	48.54	9.01	8.7	8.8	33.5878	660.984	23.2	-3	26.2	15.3333	1.85	16.95	0.733333	764	97	42	25.7694	262	136	247	144	0.104813	1.03941	65.7984	22.4608	31.242	11.1672	16.1648	204.205	3.3254	39.1709	6.62199	19.6755	49.0825	11061.6	0.871	46
9787	4684.53	48.5	9	9.06667	9.08333	34.2767	663.912	23.8	-2.7	26.5	15.7667	2.2	17.3333	1.01667	723	93	39	27.2673	252	125	238	134	0.104216	1.18465	46.2876	11.883	21.9163	9.20907	17.7544	261.133	1.94702	36.5623	7.05181	38.0331	40.0506	11036.2	0.8347	48
9788	5458.16	48.53	9.01	8.85833	8.96667	33.9646	662.831	23.5	-2.9	26.4	15.5167	2	17.1167	0.85	751	95	41	26.1322	259	133	244	140	0.0970161	1.13626	106.193	21.2542	19.9983	11.4389	15.706	199.766	2.33167	25.5915	6.62304	37.8423	42.1594	11040.7	0.8573	46
9789	5005.55	48.39	8.96	8.125	9.11667	34.1448	664.265	23	-3.7	26.7	14.8167	1.23333	16.4167	0.15	814	105	43	28.0055	287	141	271	148	0.106099	1.30116	25.7878	24.9459	24.4441	10.2622	7.66865	271.285	3.01829	33.6833	6.75469	18.0794	57.4765	11137.6	0.9618	45
9791	4873.44	48.6	9.2	8.65833	8.73333	33.5897	659.076	23	-3	26	15.2333	1.83333	16.8667	0.683333	753	98	40	27.6762	263	130	250	138	0.103569	1.18622	108.5	21.3964	24.0297	10.1168	13.3314	287.371	1.87217	34.8076	7.26184	12.8658	63.1045	11025.9	0.8634	44
9792	4456	48.54	9.09	8.76667	8.86667	33.7136	665.59	23.4	-2.9	26.3	15.45	1.88333	17.0667	0.716667	742	96	40	27.4724	259	129	246	136	0.106553	1.12695	55.8779	23.2834	28.8282	11.0916	8.96577	235.391	2.74216	33.5211	6.70181	30.6136	40.5582	11057.9	0.8495	45
9793	4413.09	48.57	9.16	8.69167	8.7	33.5907	659.048	23	-2.9	25.9	15.2833	1.85	16.8833	0.7	737	96	39	27.7284	257	127	245	134	0.0925942	1.33269	58.1007	21.6675	24.7072	10.7178	9.58526	204.117	1.9973	30.4593	6.62162	23.4339	51.8589	11066	0.8523	44
9794	5409.09	48.52	9.08	9.09167	9.11667	34.1448	669.015	24	-2.7	26.7	15.85	2.18333	17.4333	0.983333	713	93	37	28.8542	252	120	239	128	0.0995689	1.14102	76.2369	23.4808	25.228	11.8101	11.7956	167.971	2.87325	31.1508	6.91998	32.638	42.134	11042.1	0.8171	45
9795	5101.25	48.5	9.11	8.69167	9.03333	33.9599	666.636	23.5	-3.1	26.6	15.4	1.8	17	0.616667	737	96	38	28.4921	260	126	247	133	0.106931	1.32252	39.9861	19.026	26.0402	9.62836	10.2916	264.822	2.18538	38.2334	7.12531	22.3149	51.6449	11096.7	0.8498	44
9796	4184.72	48.41	8.84	8.33333	9.25	34.7744	658.288	23.2	-3.4	26.6	14.9	1.46667	16.5667	0.433333	804	94	52	20.0071	261	159	246	172	0.106588	1.28455	53.8672	21.2701	29.7691	9.6393	14.4592	386.437	2.38572	42.4655	6.95138	11.098	59.133	11129.2	0.9482	46
9797	5550.4	48.54	9.02	8.82917	8.875	33.7452	661.821	23.4	-2.9	26.3	15.4833	1.98333	17.0833	0.85	748	96	41	26.7477	260	132	245	140	0.108463	1.05577	19.5163	24.4314	20.5174	10.7932	12.9593	213.628	2.85349	25.3567	6.77711	34.5765	44.9061	11058.9	0.8588	46
9798	5550.08	48.54	9.01	8.7	8.8	33.5878	660.984	23.2	-3	26.2	15.3333	1.85	16.95	0.733333	764	97	42	25.7694	262	136	247	144	0.104813	1.03941	65.7984	22.4608	31.242	11.1672	16.1648	204.205	3.3254	39.1709	6.62199	19.6755	49.0825	11061.6	0.871	46
9799	3936.82	48.39	8.85	8.3625	9.39167	35.1748	661.311	23.3	-3.4	26.7	14.9667	1.46667	16.6167	0.416667	795	95	50	21.1258	261	154	247	166	0.112338	1.19123	28.4593	20.1589	27.2626	9.59829	10.0255	307.981	1.76552	40.0758	6.97068	13.5805	59.1569	11140.8	0.9325	46
9800	3333.69	48.54	9.01	8.7	8.8	33.5878	660.984	23.2	-3	26.2	15.3333	1.85	16.95	0.733333	764	97	42	25.7694	262	136	247	144	0.104813	1.03941	65.7984	22.4608	31.242	11.1672	16.1648	204.205	3.3254	39.1709	6.62199	19.6755	49.0825	11061.6	0.871	46
9801	5789.33	48.54	9.01	8.7	8.8	33.5878	660.984	23.2	-3	26.2	15.3333	1.85	16.95	0.733333	764	97	42	25.7694	262	136	247	144	0.104813	1.03941	65.7984	22.4608	31.242	11.1672	16.1648	204.205	3.3254	39.1709	6.62199	19.6755	49.0825	11061.6	0.871	46
9802	5323.61	48.51	9.11	8.6625	8.95833	33.805	667.346	23.4	-3.1	26.5	15.3667	1.75	16.9833	0.583333	744	96	39	27.9063	260	127	248	135	0.10275	1.30192	31.1416	22.3915	27.4335	9.92582	9.68073	299.634	1.65886	47.8344	7.13807	15.4021	57.1645	11103.3	0.8527	44
9803	4187.67	48.42	8.76	8.58333	9.36667	35.0811	658.495	23.6	-3.1	26.7	15.2	1.71667	16.8167	0.65	812	91	54	16.7701	253	170	237	186	0.100453	1.16609	165.656	25.2979	20.5392	13.9064	20.7249	141.166	4.00636	17.1859	6.8189	30.0193	49.4415	11130.3	0.9627	46
9804	4387.54	48.45	8.87	8.8	9.26667	34.8371	659.152	23.7	-2.9	26.6	15.4	1.93333	17.0167	0.85	770	93	47	22.2454	256	146	239	158	0.111493	1.18022	158.668	25.2235	20.5413	14.4626	16.8192	100.652	3.4513	18.6645	6.91717	35.2972	44.1614	11085.6	0.9004	47
9805	4230.25	48.54	9.09	8.76667	8.86667	33.7136	665.59	23.4	-2.9	26.3	15.45	1.88333	17.0667	0.716667	742	96	40	27.4724	259	129	246	136	0.106553	1.12695	55.8779	23.2834	28.8282	11.0916	8.96577	235.391	2.74216	33.5211	6.70181	30.6136	40.5582	11057.9	0.8495	45
9806	5247.56	48.56	9.16	8.8875	8.875	33.874	661.778	23.4	-2.8	26.2	15.5167	2.03333	17.1167	0.85	719	95	37	28.8136	253	121	242	129	0.0950975	1.31132	25.3704	21.0884	20.3633	14.2208	15.8744	177.1	1.62716	13.0016	6.05809	43.0783	36.5583	11062.2	0.8282	44
9807	4530.14	48.6	9.22	8.83333	8.88333	33.9059	661.095	23.3	-2.9	26.2	15.45	2	17.0667	0.816667	739	97	39	28.5467	260	126	248	133	0.112359	1.07074	116.881	19.9251	27.6837	9.16399	19.7195	283.709	1.64888	45.4187	7.36343	24.3423	47.974	11010.2	0.8422	43
9808	4866.55	48.52	9.08	9.09167	9.11667	34.1448	669.015	24	-2.7	26.7	15.85	2.18333	17.4333	0.983333	713	93	37	28.8542	252	120	239	128	0.0995689	1.14102	76.2369	23.4808	25.228	11.8101	11.7956	167.971	2.87325	31.1508	6.91998	32.638	42.134	11042.1	0.8171	45
9809	5014.36	48.52	9.05	9.16667	9.11667	34.0174	669.577	24.1	-2.7	26.8	15.95	2.26667	17.5167	1.05	721	94	38	28.4453	255	123	240	131	0.0935939	1.15572	58.4258	15.6363	25.1561	12.5862	11.0328	184.308	2.62071	29.5445	6.65737	31.1732	43.6707	11013.1	0.8182	46
9810	5008.34	48.53	9.07	9.1	9.08333	34.02	668.886	24	-2.7	26.7	15.8667	2.2	17.45	1.01667	719	94	38	28.7029	255	123	241	131	0.108143	1.11289	94.7034	24.0212	29.4286	12.185	9.33479	313.845	2.78524	31.8097	6.7658	35.7666	34.8048	11033.3	0.8187	46
9811	3845.37	48.52	9.05	9.16667	9.11667	34.0174	669.577	24.1	-2.7	26.8	15.95	2.26667	17.5167	1.05	721	94	38	28.4453	255	123	240	131	0.0935939	1.15572	58.4258	15.6363	25.1561	12.5862	11.0328	184.308	2.62071	29.5445	6.65737	31.1732	43.6707	11013.1	0.8182	46
9812	4619.07	48.52	9.03	9.12917	9.09167	34.0512	666.27	24	-2.7	26.7	15.8667	2.26667	17.4333	1.05	723	92	39	27.1694	252	125	237	134	0.103211	1.16684	26.2624	14.5297	26.8427	11.5294	9.73069	252.626	3.10725	36.6665	5.7033	25.0108	48.1465	11043.8	0.825	46
9813	4918.71	48.4	8.77	8.15833	9.2	34.717	656.398	23	-3.5	26.5	14.7333	1.28333	16.3667	0.283333	824	91	55	16.484	256	174	240	191	0.0998486	1.27027	54.4324	27.9174	23.8666	11.4851	9.9776	238.414	2.9457	20.5958	6.65039	26.1652	49.9682	11153.2	0.9785	46
9814	3940.55	48.42	8.79	8.12083	9.05833	34.3119	655.177	22.9	-3.5	26.4	14.65	1.26667	16.3167	0.283333	831	92	55	16.5241	258	175	242	192	0.116253	1.17579	13.2917	15.6037	27.7355	10.8077	10.1	337.352	1.71921	31.0517	6.50186	10.0407	62.2238	11165.9	0.9895	46
9815	4717.13	48.54	9.02	8.82917	8.875	33.7452	661.821	23.4	-2.9	26.3	15.4833	1.98333	17.0833	0.85	748	96	41	26.7477	260	132	245	140	0.108463	1.05577	19.5163	24.4314	20.5174	10.7932	12.9593	213.628	2.85349	25.3567	6.77711	34.5765	44.9061	11058.9	0.8588	46
9817	3682.05	39.84	-6.6	15.9833	10.5333	37.7539	622.617	32.2	4.3	27.9	9.75	24.05	24.0667	8.96667	606	90	7	54.2079	253	41	45	230	0.0616544	1.47864	0	7.37315	11.0213	10.1667	20.6817	294.672	1.68434	8.07387	6.11171	51.5264	37.4523	16543.8	0.3626	34
9819	4453.44	42.35	-3.03	9.92083	10.4583	40.0702	567.677	25.1	-1	26.1	11.3	17.2333	17.2333	3.48333	567	65	27	25.2464	176	97	97	155	0.115901	1.09305	198.793	20.2681	21.4462	11.639	13.0916	182.939	1.64562	17.1938	6.96963	49.9619	28.5919	14065.2	0.4828	42
9820	4370.28	41	-4.71	11.6333	11.9	40.2027	632.428	29	-0.6	29.6	7.88333	19.6333	19.8167	4.43333	376	46	13	32.6334	120	59	63	102	0.0626708	1.1973	35.7662	6.78002	7.21502	13.5199	24.4539	154.928	0.961916	13.7416	6.91881	71.4265	21.3585	15586.7	0.2715	55
9821	5159.08	41.81	2.49	12.775	9.15	37.0445	560.209	26.1	1.4	24.7	13.7	7.08333	20.0167	6.46667	787	86	39	21.6079	241	162	190	170	0.112995	0.995443	61.0685	14.4881	25.0012	13.1573	16.9233	235.985	2.91762	10.1703	6.40737	33.0723	41.9265	14796.7	0.6387	46
9822	4287.49	40.52	-4.02	13.3042	10.875	36.7399	676.365	30.5	0.9	29.6	9.31667	22.0333	22.1833	5.75	392	49	13	35.2438	132	55	58	107	0.0797496	1.10086	41.3666	10.4342	17.4485	10.6663	26.6075	310.901	1.6209	30.3883	6.97707	46.9906	35.561	15868.1	0.2584	60
9823	4620.39	43.34	-5.84	12.8708	8.49167	42.6717	426.143	23.5	3.6	19.9	11.45	18.1667	18.4167	8.01667	952	105	48	26.3335	284	153	153	272	0.110564	1.01559	13.16	12.8556	22.427	11.5886	22.4864	89.6101	3.70011	35.2967	5.48531	42.691	34.882	12387.8	0.9293	41
9824	5760.59	42.91	-4.91	7.875	8.83333	35.4752	578.582	22.4	-2.5	24.9	2.2	15.35	15.35	1.28333	876	105	37	30.2885	295	134	134	278	0.122596	1.01721	13.0256	11.7846	24.4628	15.3655	20.994	160.328	2.68537	16.3659	5.70106	37.5424	37.9948	14169.1	0.8472	33
9825	4389.95	40.4	-3.88	14.2875	11.3583	37.2404	687.773	31.9	1.4	30.5	10.1667	23.1333	23.3167	6.56667	394	48	11	38.0985	137	51	52	114	0.0857321	1.37136	98.1232	18.6574	23.1362	10.2981	13.2338	389.507	1.28146	4.8198	7.37215	38.7793	38.0845	15912	0.2556	63
9826	4156.22	42.49	-6.71	12.0292	10.5083	39.0644	582.122	27.6	0.7	26.9	8.55	19.5	19.5	5.23333	1010	136	27	44.6095	393	106	106	351	0.109365	0.98238	53.8632	8.88501	20.0256	11.6435	22.6956	154.449	1.65033	32.4131	6.30983	46.8378	33.1366	14174.7	0.8276	27
9827	5907.46	42.78	0.69	10.4958	9.725	37.6938	577.138	24.7	-1.1	25.8	11.8833	4.43333	17.8667	3.8	1089	110	65	13.9742	305	244	244	250	0.110528	1.06489	NA	NA	18.7266	NA	26.2884	NA	NA	NA	NA	47.6873	33.586	14162.2	0.9175	44
9828	4179.94	42.5	-6.15	10.1875	10.925	38.879	611.047	26.6	-1.5	28.1	4.1	18.15	18.15	3.3	932	118	36	35.5863	333	125	125	311	0.0910027	1.07572	0	9.69253	10.3612	10.9205	17.8863	149.189	2.21369	15.7673	6.00271	54.024	35.6148	14468.3	0.7768	15
9830	4196.72	36.97	-3.28	11.2542	12.825	40.0781	672.882	30.1	-1.9	32	4.78333	20	20.1	3.75	567	75	6	51.9085	215	37	38	210	0.103554	1.38565	18.426	16.4185	23.0304	12.3176	32.3546	231.824	2.64709	26.9971	6.42279	43.3362	33.6334	17171.2	0.3898	48
9831	4243.38	38.54	-3.39	14.3958	13.7917	39.7454	742.13	34.8	0.1	34.7	9.9	23.95	24.1833	6.11667	439	60	6	46.5367	161	36	41	149	0.0896614	1.43255	44.2888	13.864	27.5751	9.03857	28.3824	336.276	1.369	16.2094	7.19623	42.079	30.3459	16583.3	0.2617	46
9832	3550.48	40.54	-3.69	13.75	11.5	37.5817	681.512	31.4	0.8	30.6	9.66667	22.6667	22.6667	6.06667	409	53	11	39.523	148	51	51	121	0.100235	1.31235	27.8237	14.4274	10.7372	11.6793	22.8883	267.326	1.28453	15.7363	6.94149	45.238	44.0249	15808.3	0.2669	62
9833	4235.74	40.38	-4.21	14.0125	11.1917	37.0585	679.415	31.5	1.3	30.2	9.96667	22.7667	22.9333	6.4	358	44	12	34.4299	119	51	55	96	0.0923738	1.03787	58.4092	12.3915	20.6406	10.3666	19.288	397.978	1.19487	20.6892	7.13476	53.1512	26.2082	15944.9	0.232	49
9834	3958.43	40.51	-3.9	13.7792	11.2417	37.3477	679.6	31.2	1.1	30.1	9.7	22.5333	22.7	6.16667	392	47	12	36.7587	136	53	54	113	0.088458	1.37972	103.991	13.2626	20.1009	10.9698	18.2026	250.876	1.36843	15.4614	7.30329	45.5005	34.3986	15888.3	0.2563	63
9835	3757.88	40.61	-6.57	13.15	10.1833	38.8677	573.038	28.4	2.2	26.2	7.55	20.6833	20.6833	6.75	948	143	15	55.3347	398	73	73	398	0.074891	1.48067	0	5.98835	14.0647	8.94546	25.5673	193.84	1.73201	19.8419	6.17797	45.0789	40.8564	15919.8	0.6438	20
9836	5894.87	41.25	-1.32	11.125	12.85	41.5858	641.307	29.2	-1.7	30.9	12.8167	4.83333	19.4333	3.93333	442	68	23	36.3958	166	74	113	84	0.112403	1.38031	93.1516	12.6508	22.7968	13.3156	20.1411	197.18	2.1503	22.773	6.17212	34.2857	42.9176	15470.7	0.3074	22
9837	4185.57	37.94	-5.6	14.2042	11.825	39.5485	629.031	31.7	1.8	29.9	8.05	22.3	22.4667	7.11667	694	111	4	61.8848	305	33	35	282	0.100451	1.40151	62.1046	10.9312	12.8405	14.8349	20.1922	412.567	1.07828	1.44835	5.69928	53.1408	34.0187	17152.6	0.4156	30
9838	4312.19	41.83	-5.38	12.1417	11.1	39.0845	618.248	28.7	0.3	28.4	5.78333	20.15	20.15	5.08333	516	65	17	35.3686	179	67	67	169	0.0847692	1.38174	35.1644	9.87439	16.7856	7.80725	16.0024	129.56	1.06955	10.1292	7.02452	48.7307	34.4837	15199.7	0.3778	47
9839	4079.82	40.44	-4.27	12.3208	9.75833	34.4817	666.526	28.8	0.5	28.3	8.45	20.9833	21.1167	4.95	396	48	15	34.6419	133	56	62	105	0.0929713	1.07	34.3866	9.55144	16.6202	14.2627	25.9792	257.555	1.74914	32.7614	6.58903	40.2179	43.1619	16060.4	0.269	45
9840	5403.78	41.13	-1.43	11.9708	13.4583	42.4553	650.236	30.3	-1.4	31.7	13.8	5.63333	20.4167	4.63333	412	64	20	38.2449	157	66	107	75	0.0929095	1.43043	236.771	20.2768	15.9488	18.1593	21.5487	237.664	1.46343	18.8415	7.00595	47.1387	36.9124	15442	0.2749	26
9841	3930.07	40.59	-4.15	11.6083	9.53333	34.5411	657.519	27.5	-0.1	27.6	7.81667	20.1333	20.2167	4.23333	429	54	17	33.5303	140	63	68	112	0.103404	1.0649	NA	NA	18.3174	NA	27.4753	NA	NA	NA	NA	53.8591	27.8235	15838.3	0.3147	55
9843	3459.29	40.53	-3.92	14.0292	11.325	37.6246	676.5	31.4	1.3	30.1	9.98333	22.7333	22.8833	6.41667	375	45	11	37.3997	131	50	51	107	0.0872209	1.20819	24.0952	12.6563	17.9991	11.3792	30.4726	208.962	1.31074	18.5538	6.92747	49.8438	32.1572	15883.1	0.2446	63
9844	5003.4	42.27	0.19	13.7042	10.125	35.4021	651.221	30.2	1.6	28.6	15	21.8667	22.2	6.18333	612	65	27	22.4717	186	125	131	145	0.107849	1.39535	233.749	16.5878	21.3389	13.8992	8.11129	169.077	1.79041	17.9411	7.98058	28.6402	50.0209	15010	0.4063	54
9845	3526.13	40.48	-3.96	14.2042	11.5417	37.8415	680.406	31.8	1.3	30.5	10.1333	22.95	23.1	6.53333	369	44	11	36.5119	127	50	51	105	0.0873233	1.31626	95.7967	14.3702	23.8038	10.3681	22.1013	323.424	1.38612	16.5764	7.23986	45.6197	30.5765	15885.9	0.24	62
9846	4377.19	42.31	-3.02	10.25	10.5833	40.2408	571.891	25.5	-0.8	26.3	11.7333	17.5667	17.5667	3.71667	526	61	25	24.9798	164	90	90	142	0.111508	1.03624	96.9253	16.7425	19.1335	12.1043	17.0136	204.275	1.67425	32.9633	6.51299	53.2837	27.5828	14084	0.4458	38
9847	4148.45	43.31	-5.7	13.0875	8.34167	42.3435	428.21	23.4	3.7	19.7	10.9667	18.3667	18.6	8.11667	920	97	48	25.6004	281	148	151	263	0.116252	0.94704	NA	NA	32.7895	NA	14.7054	NA	NA	NA	NA	24.1817	43.0288	12389.7	0.9032	42
9848	4212.93	40.11	-5.77	13.45	10.3	38.29	594.761	28.6	1.7	26.9	7.45	21.1833	21.1833	6.7	598	81	9	47.62	228	49	49	221	0.0828139	1.10184	19.1465	11.7494	16.5738	12.6305	28.6388	290.192	1.43496	26.957	6.62293	52.3502	31.076	16323.5	0.4098	28
9849	5549.3	40.65	-4.11	11.2875	9.175	33.7316	653.769	27	-0.2	27.2	7.55	19.7667	19.85	3.96667	447	56	18	33.0907	146	66	71	118	0.0929072	1.08185	50.5188	7.58578	13.3503	14.3089	23.6087	218.963	1.27373	21.2469	6.27309	52.8988	33.7509	15801.6	0.3317	57
9850	4401.59	42.86	-0.7	7.3625	9.70833	36.774	595.346	23	-3.4	26.4	1.68333	15.1333	15.1333	0.666667	1088	113	55	20.3471	320	193	193	301	0.123463	0.95421	88.5461	23.3778	29.4113	13.0395	34.8447	187.527	3.73071	29.898	6.41651	38.0876	32.5012	13868.6	0.9992	38
9851	4479.53	42.96	-6.1	8.32917	10.125	38.0639	595.237	23.9	-2.7	26.6	2.51667	15.95	16.05	1.55	1120	133	47	32.1673	387	160	165	361	0.118983	1.00606	94.7535	22.0391	22.1086	12.2514	17.0562	136.612	1.96073	13.3974	6.88699	45.8209	32.0706	13867	1.0467	36
9852	3614.9	40.46	-3.75	14.3625	11.2417	37.1012	677.898	31.8	1.5	30.3	10.2833	23.2167	23.2167	6.68333	389	49	10	40.1784	140	48	48	117	0.0787083	1.42843	83.9295	15.9438	18.2117	9.27571	14.3287	408.065	1.49995	18.752	7.30289	45.638	36.1503	15897.7	0.254	63
9853	4247.23	43.33	-5.91	13.1875	8.44167	43.5137	408.618	23.4	4	19.4	11.25	18.2167	18.4833	8.48333	948	103	47	27.8541	294	145	149	274	0.106589	1.03233	82.8427	18.3969	22.5595	11.9253	29.5117	105.826	3.04853	21.5392	6.34205	39.7929	37.6476	12348.5	0.9535	40
9854	4870.01	43.36	-5.88	13.1208	8.625	43.125	423.795	23.8	3.8	20	11.0833	18.3833	18.65	8.3	961	105	49	26.3857	290	153	155	275	0.119189	1.00904	138.762	18.3709	32.7247	12.0722	12.8276	211.944	2.73615	10.2158	6.70674	21.4832	45.792	12317.8	0.925	40
9855	3129.34	40.57	-3.89	13.6417	10.95	36.8687	673.616	30.8	1.1	29.7	9.63333	22.4667	22.4667	6.06667	391	47	12	36.6333	136	54	54	110	0.0924324	1.08355	68.8322	12.9358	20.4546	11.2973	19.2363	234.559	1.20304	32.0508	7.03958	46.9984	32.547	15827.8	0.2567	63
9866	3788.24	41.89	-2.79	9.35	10.5333	38.5836	602.034	25.2	-2.1	27.3	10.8167	17.15	17.15	2.58333	495	59	22	26.0477	154	81	81	136	0.105305	1.16364	2.22609	11.0523	19.0843	13.3377	16.7015	146.856	1.95378	12.6251	6.02238	54.7397	26.176	14787.7	0.404	17
9867	4945.51	40.94	-3.22	11.3792	10.8583	36.9331	662.123	28.5	-0.9	29.4	7.63333	19.9833	20.05	4	398	48	13	33.4137	132	57	60	105	0.092565	1.44459	93.8612	11.0855	11.4882	13.1774	27.0069	209.047	1.49232	14.2375	6.24995	54.3926	34.1192	15442.8	0.2906	52
9868	4627.25	41.78	2.37	11.6375	9.05833	36.2333	572.134	25.4	0.4	25	16.5833	5.81667	19.0667	5.25	820	93	45	21.8593	244	156	208	166	0.105432	1.05477	69.6629	15.362	18.1817	13.7057	28.4679	209.724	2.17903	32.8881	6.44384	32.3099	49.5084	14851.2	0.6773	43
9869	4128.43	36.76	-5.28	14.1333	10.7833	39.6446	572.273	29.9	2.7	27.2	8.78333	21.4667	21.7333	7.73333	765	122	2	70.6357	351	21	26	340	0.111178	0.988148	110.294	10.1796	21.0324	13.873	15.0442	302.364	0.846886	10.9899	6.01381	43.2257	35.742	17553	0.4679	60
9870	4688.39	41.91	0.17	15.1083	11.25	37.6254	676.162	31.8	1.9	29.9	16.1667	23.55	23.6667	7.1	453	54	17	27.6004	140	88	95	97	0.100908	1.34983	230.615	17.8527	23.737	12.158	12.0472	205.654	1.51086	26.8203	7.88761	27.8123	48.4507	15194.4	0.2948	44
9871	3502.85	40.75	-3.99	9.1375	8.54167	32.3548	653.846	24.5	-1.9	26.4	5.61667	17.7333	17.7333	1.93333	664	80	21	38.2778	230	81	81	191	0.105172	1.07365	55.3218	14.2338	17.5209	11.8601	32.6948	107.61	1.7475	25.2604	6.58481	50.4519	32.0272	15637.6	0.5232	61
9873	4180.2	37.94	-5.45	15.8833	12.6	41.3115	624.665	33.6	3.1	30.5	9.68333	23.8833	24.05	8.8	602	99	3	63.5477	269	26	30	242	0.093745	1.40976	20.4689	15.3679	20.4318	9.01501	12.8661	188.081	1.78734	11.3856	6.42659	35.8942	43.6741	17079.2	0.3416	34
9874	3809.85	42.34	-3	10.1625	10.5083	40.1081	569.865	25.4	-0.8	26.2	11.6	17.4667	17.4667	3.66667	543	62	25	25.4185	169	91	91	148	0.112587	1.14381	115.226	14.4203	27.8124	10.3452	16.8202	225.48	1.91937	22.5073	7.02262	37.7942	34.3934	14069	0.461	42
9875	5446.62	43.38	-5.87	12.4208	8.575	42.0343	438.823	23.5	3.1	20.4	10.8833	18.1667	18.1667	7.5	993	115	51	25.9815	302	162	162	280	0.112256	0.97362	11.2673	19.8289	19.7256	12.1347	22.8604	107.829	5.39028	32.0371	5.50684	38.7172	41.5573	12331.2	0.9551	38
9876	4311.02	41.34	0.99	10.9792	10.6583	37.7955	628.456	27.1	-1.1	28.2	11.95	19.0333	19.15	3.9	679	78	28	25.377	208	135	138	149	0.134032	1.12237	72.3769	18.6976	24.885	13.9113	20.267	167.907	1.26655	14.0528	6.56578	36.8857	38.2293	15525.3	0.5169	45
9877	5080.47	43.02	-5.6	7.46667	8.33333	34.153	584.999	21.9	-2.5	24.4	1.86667	15.0333	15.0333	0.883333	1079	125	46	29.6974	358	163	163	337	0.125706	0.986531	28.3022	11.8818	27.404	14.6706	31.5686	194.438	4.96214	21.2339	5.81858	28.2254	44.3706	13726.9	1.076	43
9878	4465.36	40.78	-3.62	12.3792	11.425	37.5822	679.828	30.1	-0.3	30.4	8.41667	21.1833	21.2667	4.73333	404	48	14	34.4035	138	57	58	110	0.0849686	1.373	172.249	15.3311	17.7505	12.3602	19.5279	265.044	1.33539	14.9094	7.237	46.88	35.3695	15550.2	0.2777	60
9879	4108.05	37.6	-1.12	16.5875	11.6417	41.7264	593.649	31.8	3.9	27.9	13.55	24.1333	24.3167	9.9	321	45	5	42.6142	113	29	37	88	0.0906253	1.11228	269.379	13.2829	24.7956	11.8175	18.5625	277.228	1.37366	17.5753	6.81951	31.8517	43.3528	16749.7	0.1881	57
9880	4649.64	42.72	-3.44	11.6375	10.4417	41.4352	544.018	26.2	1	25.2	6.13333	18.6167	18.6167	5.45	692	77	34	25.5768	212	115	115	193	0.105944	0.997532	108.461	12.1019	22.5726	13.6664	17.3383	264.977	1.66265	30.3928	6.62663	34.3802	43.0472	13569.6	0.6018	42
9881	4977.09	40.46	-5.32	10.6292	10.4583	37.0863	628.159	27.2	-1	28.2	7.1	18.7667	18.7667	3.53333	558	70	14	38.564	194	63	73	181	0.0818514	1.34194	49.8235	17.0654	14.0578	10.5782	26.627	142.318	1.78089	36.732	6.35775	57.4975	28.4448	16074.3	0.4157	24
9882	4873.8	40.46	-4.26	12.6667	10.0833	35.3801	663.953	29.2	0.7	28.5	8.8	21.2667	21.3833	5.26667	375	47	13	34.9846	125	53	59	99	0.0891697	1.03733	45.4638	11.4929	14.9171	12.9548	29.1819	244.517	2.13178	31.5244	6.69572	49.0199	36.0631	16019.2	0.2558	49
9883	4752.16	42.1	-2.56	8.1875	10.7083	39.2247	592.541	24.4	-2.9	27.3	9.51667	15.9	15.9	1.51667	624	76	31	25.9329	195	106	106	170	0.11029	1.01713	30.7362	14.1992	26.0651	11.6579	16.5825	189.801	3.15947	14.3533	6.24281	44.5385	29.3963	14431.2	0.5399	22
9885	4557.41	41.14	-3.68	10.0417	9.9	35.4839	652.996	26.4	-1.5	27.9	6.36667	18.4833	18.5167	2.65	501	61	19	32.1681	161	71	79	136	0.0886447	1.40829	149.571	22.8405	17.9391	11.1099	29.0842	245.571	2.35192	21.0625	7.16679	46.4864	35.5744	15155.3	0.393	52
9886	4740.02	42.38	1.73	9.00417	10.6417	39.2681	598.53	24.1	-3	27.1	10.3167	2.91667	16.7667	2.28333	868	97	56	18.1498	256	173	212	183	0.109055	1.07907	4.0608	14.702	18.1957	10.2456	16.6226	176.932	2.89484	33.4577	6.19967	46.1492	35.6551	15160.4	0.6858	33
9887	3863.24	40.4	-4.77	12.4125	10.625	37.1503	640.214	28.8	0.2	28.6	8.65	20.5833	20.7333	5.11667	372	45	13	33.045	119	53	59	101	0.0711569	1.11778	130.215	10.0152	9.94	11.3827	21.8379	211.647	1.49404	26.1436	6.8022	73.0029	17.0571	16015.2	0.2649	32
9888	3792.59	40.93	-3.31	12.1333	11.6667	38.2514	671.583	29.9	-0.6	30.5	8.21667	20.8333	20.9167	4.6	383	47	12	34.2352	129	54	56	102	0.0870991	1.40312	116.114	10.4346	15.6056	10.4737	33.758	214.966	1.11964	11.8601	6.93667	47.773	36.6214	15366.2	0.2692	55
9890	4728.94	43.16	-5.07	10.4042	8.325	37.5	507.357	22.7	0.5	22.2	5.33333	16.8	16.8667	4.53333	834	90	40	26.2768	259	137	137	245	0.109903	1.11343	38.0446	18.6538	26.5357	13.5671	27.536	190.474	2.71469	14.5086	6.39112	40.8955	32.5688	13218.8	0.8367	34
9891	4887.85	41.93	2.92	13.6458	9.475	37.9	559.21	27.1	2.1	25	14.55	20.8	20.85	7.36667	718	86	30	24.1373	226	141	160	163	0.101935	1.02338	91.2292	10.8831	19.4205	14.8948	22.8817	316.392	1.78144	16.0104	6.34795	41.1137	39.4658	14590.2	0.5519	49
9892	4621.9	42.68	-6.96	10.5917	10.0833	40.3333	539.275	25	0	25	5.11667	17.4833	17.5167	4.38333	1248	164	36	42.5743	469	133	154	434	0.0996581	1.06775	0	8.14611	12.3668	16.036	28.2731	98.4192	2.67736	20.5162	5.28037	41.0069	46.6264	13835.5	1.1104	28
9894	4519.03	42.59	0.76	6.62083	9.94167	36.0205	632.939	22.5	-5.1	27.6	7.9	14.8333	14.8333	-0.566667	1135	121	66	16.418	321	241	241	268	0.13225	1.02039	38.7194	16.1066	27.1423	14.4869	24.726	176.732	3.99	22.0549	6.18741	32.1119	40.7458	14545.2	0.9888	46
9895	4267.96	41.78	2.57	13.9792	9.925	38.7695	563.401	27.6	2	25.6	14.9	21.15	21.2333	7.6	808	94	37	22.6482	256	155	185	184	0.0933526	0.98849	183.702	11.6928	19.7368	13.85	26.2502	279.695	3.17565	14.004	6.4869	43.8123	36.4509	14656.4	0.6271	47
9897	5010.58	40.95	-5.63	12.3583	11.85	40.0338	624.244	29.8	0.2	29.6	5.86667	20.3167	20.4167	5.23333	504	63	14	37.9809	178	61	66	170	0.0918664	1.39454	NA	NA	14.6034	NA	15.4997	NA	NA	NA	NA	56.6712	28.7254	15738.2	0.3539	42
9898	5199.46	41.14	-3.58	8.60417	9.60833	35.1954	643.285	24.7	-2.6	27.3	5.13333	17.0833	17.0833	1.55	666	79	22	35.3781	222	85	85	192	0.1205	1.07704	108.96	16.0074	20.8811	11.6152	18.6155	159.932	2.21853	34.3137	6.53641	39.7367	39.3822	15206.8	0.5399	51
9899	4244.01	42.54	0.84	7.12083	10.4083	37.1726	631.461	23.1	-4.9	28	8.4	0.516667	15.3167	-0.05	1094	118	66	16.6733	309	238	239	253	0.128414	1.09043	45.6207	17.3204	25.8884	14.5601	23.9655	200.337	2.07424	26.4808	6.20913	32.9653	41.1462	14653.7	0.9443	42
9900	3895.07	37.38	-6.01	18.5917	11.5667	41.0165	587.08	34.4	6.2	28.2	12.6	26	26.1333	11.7667	528	93	2	67.3634	250	22	27	222	0.090595	1.3189	98.4921	18.1853	29.2668	11.0607	11.8577	605.039	1.25445	22.7283	7.32841	42.3568	28.3764	17329.2	0.2995	52
9901	4993.78	42.27	-2.98	7.94583	10.0083	37.9104	594.029	23.6	-2.8	26.4	9.31667	15.6333	15.6333	1.25	683	81	31	26.8847	209	111	111	191	0.123331	1.04708	41.3718	16.1948	19.1826	14.2688	29.9993	169.91	4.03292	23.1552	6.11506	46.824	33.9934	14210.1	0.6126	35
9902	4478.93	40.71	-3.24	12.8	12.3	38.8013	688.143	31.3	-0.4	31.7	8.81667	21.7833	21.7833	5.1	393	51	11	38.1568	142	50	50	110	0.093189	1.37115	114.805	12.6316	23.3572	7.86751	17.0822	276.421	1.28571	20.4938	7.26586	42.7075	33.9354	15433.8	0.2644	53
9903	4041.55	42.31	-3.1	8.8875	10.1083	38.5814	580.2	24.3	-1.9	26.2	10.2333	16.4	16.4	2.35	627	74	30	26.1213	193	105	105	174	0.105941	1.05578	47.7917	18.4998	22.473	14.3542	22.945	138.689	1.52327	12.6727	6.11214	44.457	33.07	14131.2	0.5514	42
9904	3657.6	40.95	-3.31	12.0792	11.5583	38.0208	671.567	29.8	-0.6	30.4	8.16667	20.7667	20.8667	4.55	386	46	13	33.2239	128	56	58	102	0.0856506	1.39046	90.186	10.8566	9.14409	11.0399	23.0421	210.412	1.54734	22.4569	6.8759	64.1832	26.6728	15318	0.2746	55
9906	4615.18	40	4.25	16.9542	7.09167	33.6098	522.953	28.7	7.6	21.1	15.2	23.4333	23.8667	11.35	542	81	3	51.3236	220	39	75	152	NA	NA	NA	NA	24.8732	NA	NA	NA	NA	NA	NA	47.7587	27.3681	15612.1	0.3624	NA
9918	4410.28	47.43	5.21	10.3917	8.35	32.7451	645.762	24.8	-0.7	25.5	10.65	6.31667	18.4667	2.66667	803	84	53	12.8737	220	169	197	193	0.116099	1.13161	63.5016	23.7538	33.3182	9.72093	16.4138	334.534	1.86872	51.4219	7.31006	7.35298	59.3288	11745.7	0.8396	28
9925	5226.66	48.91	4.52	10.4917	9.45	36.9141	595.849	25.3	-0.3	25.6	18.05	6.41667	18.05	3.46667	673	69	45	12.9048	188	141	188	159	0.107227	1.29558	397.255	15.0752	29.066	9.74748	15.4853	288.782	1.75813	48.2852	7.87498	22.3548	48.5792	11090.4	0.7287	32
9933	5149.87	43.74	3.89	14.0792	9.14167	35.296	605.116	28.4	2.5	25.9	10.6667	21.8667	21.8667	7.11667	683	103	22	34.9029	232	102	102	193	0.106816	1.21235	130.81	14.0425	34.9907	17.7721	21.7987	261.56	1.59896	10.9671	6.83794	23.7439	41.2654	14307	0.4689	44
9938	4967.21	50.65	2.99	10.3458	7.675	34.417	542.32	23.1	0.8	22.3	10.9167	6.38333	17.1	3.93333	723	75	43	14.8191	208	147	183	167	0.0820328	1.44515	34.7266	7.54039	16.792	13.535	6.82348	149.107	1.50996	49.4179	6.47159	28.8469	54.361	10262.7	0.8376	36
10020	5158.21	49.17	16.5	8.85417	8.45833	29.9941	755.647	24.2	-4	28.2	16.5667	0.933333	18.0667	-0.516667	503	79	23	43.6878	205	72	203	75	0.10261	1.35777	13.4025	21.9576	23.8792	9.55591	9.07508	341.495	1.55345	40.0856	7.54967	16.8944	59.2263	11056.9	0.5385	53
10022	4467.36	48.0333	7.7667	10.7833	8.46667	32.8165	660.266	25.2	-0.6	25.8	17.45	4.06667	19.0833	2.85	893	97	56	19.7844	287	169	267	187	0.10534	1.01998	38.3969	18.4403	22.8547	11.7712	9.12587	208.21	2.71102	36.5712	6.66757	22.3514	54.7939	11402.5	0.9392	41
10023	4881.73	68.8	15.45	NA	NA	NA	NA	NA	NA	NA	NA	NA	NA	NA	NA	NA	NA	NA	NA	NA	NA	NA	NA	NA	NA	NA	NA	NA	NA	NA	NA	NA	NA	NA	NA	NA	NA	NA

## Sheet: Table_S2
Table S2: Principal component analysis using genetic data from 578 European Arabidopsis thaliana accessions.
Principal Component	Eigenvalue	Percentage of variance explained
1	45.108	14.9292
2	41.2847	13.6638
3	29.6433	9.81094
4	25.7996	8.5388
5	20.1211	6.65941
6	18.4078	6.09236
7	14.1066	4.66881
8	13.2695	4.39176
9	11.8943	3.93661
10	10.4858	3.47045
11	9.61771	3.18314
12	8.58569	2.84157
13	8.03015	2.65771
14	7.51907	2.48856
15	7.38801	2.44518
16	7.22397	2.39089
17	6.24794	2.06786
18	5.95381	1.97051
19	5.79974	1.91952
20	5.65868	1.87283

## Sheet: Table_S3
Table S3: GATK call at MGR5 S470fs (chr5:21391927) in the Eurasian panel.
#CHROM	POS	ID	REF	ALT	QUAL	FILTER	INFO	FORMAT	1002	10020	10022	1061	1062	1063	1066	108	1158	1254	1257	1317	139	1552	159	265	350	351	403	410	424	428	430	4779	4807	4884	4900	4958	5104	5151	5165	5210	5236	5253	5276	5349	5353	5486	5577	5644	5720
5	21391927	.	CCGGAG	C	48096.9	.	.	GT:AD:DP:GQ:PL	./.:10,0:10:24:0,24,360	1/1:0,23:23:69:1035,69,0	./.:8,0:8:24:0,24,309	./.:0,7:7:21:315,21,0	1/1:0,34:34:99:1500,103,0	0/0:18,1:19:46:0,46,771	0/0:25,0:25:63:0,63,945	0/0:26,0:26:78:0,78,948	0/0:37,1:38:91:0,91,1509	0/0:17,0:17:45:0,45,675	0/0:32,0:32:81:0,81,1215	0/0:59,0:59:99:0,120,1800	0/0:22,0:22:63:0,63,945	0/0:33,2:35:79:0,79,1034	0/0:18,0:18:48:0,48,720	0/0:25,0:25:69:0,69,1035	0/0:35,0:35:96:0,96,1440	0/0:26,0:26:72:0,72,1080	0/0:24,0:24:69:0,69,1035	0/0:23,0:23:60:0,60,900	0/0:15,0:15:45:0,45,591	0/0:21,0:21:54:0,54,810	0/0:12,0:12:33:0,33,495	0/0:11,0:11:33:0,33,452	0/0:24,0:24:69:0,69,1035	0/0:16,0:16:48:0,48,558	0/0:11,0:11:30:0,30,450	0/0:12,0:12:33:0,33,495	0/0:10,0:10:30:0,30,393	0/0:17,0:17:51:0,51,649	0/0:11,0:11:27:0,27,405	0/0:15,0:15:42:0,42,630	0/0:10,0:10:27:0,27,405	0/0:22,0:22:60:0,60,900	./.:10,0:10:24:0,24,360	0/0:21,0:21:63:0,63,754	0/0:51,0:51:99:0,120,1800	0/0:26,0:26:72:0,72,1080	0/0:25,0:25:66:0,66,990	0/0:24,0:24:69:0,69,1035	0/0:21,0:21:63:0,63,898
[truncated: 649 more columns]

## Sheet: Table_S4
Table S4: SNP identified through GWAS for leaf Mg variation in the European panel with information for the Moroccan samples
#CHROM	POS	ID	REF	ALT	QUAL	FILTER	INFO	FORMAT	18509	18510	18511	18512	18513	18514	18515	18516	21999	22000	22001	22002	22003	22004	22005	22006	22007	22008	22009	22010	22011	35512	35513	35521	35522	35523	35593	35594	35595	35596	35598	35599	35600	35601	35602	35603	35604	35605	35606	35607	35608
5	282011	.	C	T	40	q25	.	GT:GQ:DP	1|1:40:29	1|1:40:43	1|1:40:31	1|1:40:31	1|1:40:28	1|1:40:27	1|1:40:19	1|1:40:33	1|1:40:11	1|1:40:29	1|1:40:27	1|1:40:24	1|1:40:22	1|1:40:15	1|1:40:26	1|1:40:31	1|1:40:35	1|1:40:18	1|1:40:19	1|1:40:34	1|1:40:24	1|1:40:25	1|1:40:23	1|1:40:24	1|1:40:25	1|1:40:30	1|1:40:36	1|1:40:38	1|1:40:34	1|1:40:26	1|1:40:17	1|1:40:28	1|1:40:47	1|1:38:31	1|1:40:22	1|1:40:27	1|1:40:38	1|1:40:38	1|1:40:33	1|1:40:37	1|1:40:29
5	21392702	.	G	C	40	q25	.	GT:GQ:DP	0|0:40:26	0|0:40:42	0|0:40:36	0|0:40:28	0|0:40:32	0|0:40:35	0|0:40:25	0|0:40:28	0|0:40:23	0|0:40:37	0|0:40:20	0|0:40:34	0|0:38:20	0|0:40:31	0|0:40:36	0|0:40:34	0|0:40:55	0|0:40:20	0|0:40:50	0|0:40:43	0|0:40:43	0|0:40:32	0|0:40:30	0|0:40:26	0|0:40:37	0|0:40:44	0|0:40:29	0|0:40:39	0|0:40:41	0|0:40:43	0|0:40:35	0|0:40:42	0|0:40:42	0|0:40:29	0|0:40:49	0|0:40:35	0|0:40:38	0|0:40:36	0|0:40:36	0|0:40:35	0|0:40:41
5	21405867	.	A	G	40	q25	.	GT:GQ:DP	0|0:40:32	0|0:40:38	0|0:40:29	0|0:40:40	0|0:40:38	0|0:40:24	0|0:40:32	0|0:40:33	0|0:38:13	0|0:40:18	0|0:40:14	0|0:40:20	0|0:40:17	0|0:40:21	0|0:40:11	0|0:40:26	0|0:40:19	0|0:40:16	0|0:40:32	0|0:40:30	0|0:40:21	0|0:40:26	0|0:40:15	0|0:40:19	0|0:40:14	0|0:40:36	0|0:40:14	0|0:40:17	0|0:40:24	0|0:40:21	0|0:40:20	0|0:40:17	0|0:40:17	0|0:32:21	0|0:40:33	0|0:38:15	0|0:40:16	0|0:40:17	0|0:40:37	0|0:40:33	0|0:40:15
5	21394004	.	AGGAGT	A	40	q25	.	GT:GQ:DP	0|0:40:38	0|0::40:42	0|0::40:25	0|0::40:39	0|0::40:32	0|0::40:15	0|0::40:23	0|0::40:28	0|0::40:27	0|0::40:39	0|0::40:30	0|0::40:27	0|0::40:17	0|0::40:29	0|0::40:30	0|0::40:25	0|0::40:38	0|0::40:23	0|0::40:43	0|0::40:31	0|0::40:41	0|0::40:32	0|0::40:38	0|0::40:39	0|0::40:24	0|0::40:50	0|0::40:35	0|0::40:33	0|0::40:53	0|0::40:34	0|0::40:27	0|0::40:20	0|0::40:40	0|0::40:25	0|0::40:38	0|0::40:26	0|0::40:41	0|0::40:20	0|0::40:36	0|0::40:37	0|0::40:30
[truncated: 20 more columns]

## Sheet: Table_S5
Table S5: Primers used in this study.
Oligo number	Oligo name	Oligo sequence	Length (bp)	Orientation	Target	Experiment	Comments
P1	AT5G52790_3_BsaI_F	ATATATGGTCTCGATTGTTTTCGCAGGTTTGATGTCGTT	39	F	pCBC-DT1T2	MGR5 knock-out CRISPR-Cas9	P1+P2+P3+P4=626bp
P2	AT5G52790_3_F	TGTTTTCGCAGGTTTGATGTCGTTTTAGAGCTAGAAATAGC	41	F	pCBC-DT1T2	MGR5 knock-out CRISPR-Cas9	P1+P2+P3+P4=626bp
P3	AT5G52790_4_BsaI_R	ATTATTGGTCTCTAAACGTGAACCCCATGACCGCAACAA	39	R	pCBC-DT1T2	MGR5 knock-out CRISPR-Cas9	P1+P2+P3+P4=626bp
P4	AT5G52790_4_R	AACGTGAACCCCATGACCGCAACAATCTCTTAGTCGACTCTAC	43	R	pCBC-DT1T2	MGR5 knock-out CRISPR-Cas9	P1+P2+P3+P4=626bp
P5	AT5G52790_4_BsaI_F	ATATATGGTCTCGATTGTTGCGGTCATGGGGTTCACGTT	39	F	pCBC-DT1T2	MGR5 knock-out CRISPR-Cas9	P5+P6+P7+P8=626bp
P6	AT5G52790_4_F	TGTTGCGGTCATGGGGTTCACGTTTTAGAGCTAGAAATAGC	41	F	pCBC-DT1T2	MGR5 knock-out CRISPR-Cas9	P5+P6+P7+P8=626bp
P7	AT5G52790_5_BsaI_R	ATTATTGGTCTCTAAACGCACCTTCTCTTGTGTACACAA	39	R	pCBC-DT1T2	MGR5 knock-out CRISPR-Cas9	P5+P6+P7+P8=626bp
P8	AT5G52790_5_R	AACGCACCTTCTCTTGTGTACACAATCTCTTAGTCGACTCTAC	43	R	pCBC-DT1T2	MGR5 knock-out CRISPR-Cas9	P5+P6+P7+P8=626bp
P9	pHEE_Seq_F	GTCACGACGTTGTAAAACGACG	22	F	pHEE401E	colony PCR after Golden gate reaction	P9+P10=1402bp
P10	pHEE_Seq_R	CAATGATAAACCAAACGCAAATGC	24	R	pHEE401E	colony PCR after Golden gate reaction	P9+P10=1402bp
P11	Hygro_G1_F	GCGAAGAATCTCGTGCTTTC	20	F	Hygromycin B (pHEE)	Genotyping transgene for the CRISPR-Cas9 lines	P11+P12=163bp
P12	Hygro_G1_R	TGATGTCCCTTGCTGTGAGA	20	R	Hygromycin B (pHEE)	Genotyping transgene for the CRISPR-Cas9 lines	P11+P12=163bp
P13	AT5G52790_CRIS_G1_F	GCAAAGGTTCTTGCAAAAGG	20	F	MGR5 (AT5G52790)	Amplify target sequence at MGR5 for Sanger sequencing	P13+P14=754bp
P14	AT5G52790_CRIS_G2_F	CGCCAAAGGCAAGTATGAGA	20	R	MGR5 (AT5G52790)	Amplify target sequence at MGR5 for Sanger sequencing	P13+P14=754bp
P15	AT5G52790_CRIS_S1_F	CTCGTTTCACACTGGAAGCA	20	F	MGR5 (AT5G52790)	Sanger sequencing CRISPR-Cas9 induced MGR5 mutation	used alone for sanger sequencing
P16	AT5G52790_CRIS_S1_R	GAAGCAGGGAATCGACAAAG	20	R	MGR5 (AT5G52790)	Sanger sequencing CRISPR-Cas9 induced MGR5 mutation	used alone for sanger sequencing

## Sheet: Table_S6
Table S6: Genome wide significant SNP for leaf Mg variation in the Eurasian panel. CBSDUF5 corresponds to MGR5.
#CHROM	POS	REF	ALT	REF_ALLELE_FREQ	ALT_ALLELE_FREQ	-log10(P)	INFO	FORMAT	88	108	139	159	265	350	351	403	410	424	428	430	991	992	997	1002	1061	1062	1063	1066	1158	1254	1257	1317	1552	4779	4807	4884	4900	4958	5104	5151	5165	5210	5236	5253	5276	5349	5353	5486	5577
5	280952	G	C	G:0.216939	C:0.783061	7.61022	ANN=C|missense_variant|MODERATE|AT5G01740|AT5G01740|transcript|AT5G01740.1|protein_coding|1/1|c.160G>C|p.Asp54His|279/859|160/489|54/162||,C|upstream_gene_variant|MODIFIER|SCAR4|AT5G01730|transcript|AT5G01730.1|protein_coding||c.-3305C>G|||||3066|,C|upstream_gene_variant|MODIFIER|SCAR4|AT5G01730|transcript|AT5G01730.6|protein_coding||c.-4897C>G|||||4897|,C|upstream_gene_variant|MODIFIER|SCAR4|AT5…	GT:GQ:DP	1|1:32:5	1|1:40:20	1|1:40:10	1|1:40:13	1|1:40:13	0|0:40:10	1|1:40:14	0|0:40:14	0|0:40:9	0|0:40:13	0|0:40:9	1|1:40:13	0|0:40:28	0|0:40:61	1|1:40:58	1|1:40:28	1|1:38:5	1|1:40:40	1|1:40:11	1|1:40:61	1|1:40:32	1|1:36:3	1|1:38:15	1|1:40:54	1|1:38:17	1|1:40:19	1|1:40:16	1|1:40:17	1|1:40:6	1|1:40:27	1|1:40:7	1|1:40:15	1|1:40:18	1|1:40:26	1|1:38:6	1|1:40:18	1|1:40:12	1|1:40:17	1|1:40:36	1|1:40:19	1|1:40:14
5	282011	C	T	C:0.182796	T:0.817204	8.82348	ANN=T|upstream_gene_variant|MODIFIER|SCAR4|AT5G01730|transcript|AT5G01730.1|protein_coding||c.-4364G>A|||||4125|,T|upstream_gene_variant|MODIFIER|SCAR4|AT5G01730|transcript|AT5G01730.3|protein_coding||c.-4931G>A|||||4366|,T|upstream_gene_variant|MODIFIER|SCAR4|AT5G01730|transcript|AT5G01730.4|protein_coding||c.-4450G>A|||||4329|,T|upstream_gene_variant|MODIFIER|SCAR4|AT5G01730|transcript|AT5G0173…	GT:GQ:DP	1|1:36:3	1|1:34:3	1|1:40:6	1|1:38:10	1|1:38:5	1|1:40:8	./.:.:.	0|0:32:8	0|0:30:4	0|0:38:5	0|0:38:5	1|1:40:13	0|0:40:44	0|0:32:9	1|1:28:4	1|1:40:12	1|1:40:13	1|1:40:64	1|1:38:13	1|1:30:8	1|1:40:28	1|1:40:53	1|1:40:32	1|1:40:68	1|1:38:35	./.:.:.	1|1:40:16	1|1:40:17	1|1:40:8	1|1:38:5	1|1:38:6	1|1:40:10	1|1:38:8	1|1:32:10	1|1:40:6	1|1:40:6	1|1:40:8	1|1:40:11	1|1:40:18	1|1:40:8	1|1:38:4
5	21392089	C	A	C:0.920777	A:0.0792227	8.92483	ANN=A|missense_variant|MODERATE|CBSDUF5|AT5G52790|transcript|AT5G52790.1|protein_coding|12/13|c.1252G>T|p.Ala418Ser|1941/2350|1252/1503|418/500||,A|missense_variant|MODERATE|CBSDUF5|AT5G52790|transcript|AT5G52790.5|protein_coding|11/12|c.1205G>T|p.Gly402Val|1349/1623|1205/1374|402/457||,A|3_prime_UTR_variant|MODIFIER|CBSDUF5|AT5G52790|transcript|AT5G52790.2|protein_coding|10/11|c.*217G>T|||||217|…	GT:GQ:DP	./.:.:.	0|0:40:15	0|0:40:8	0|0:32:13	0|0:40:14	0|0:40:11	0|0:40:17	0|0:40:10	0|0:38:8	0|0:40:10	0|0:38:6	0|0:40:16	./.:.:.	0|0:40:37	0|0:40:33	0|0:40:33	./.:.:.	1|1:40:53	0|0:40:14	0|0:40:45	0|0:40:28	0|0:40:8	0|0:40:22	0|0:40:74	0|0:40:25	0|0:40:14	0|0:40:22	0|0:40:17	0|0:40:6	0|0:40:16	0|0:40:8	0|0:32:8	0|0:32:9	0|0:40:7	0|0:28:3	0|0:40:7	0|0:40:13	0|0:40:22	0|0:40:15	0|0:40:14	0|0:40:17
5	21392702	G	C	G:0.918999	C:0.0810015	9.58147	ANN=C|synonymous_variant|LOW|CBSDUF5|AT5G52790|transcript|AT5G52790.1|protein_coding|9/13|c.879C>G|p.Leu293Leu|1568/2350|879/1503|293/500||,C|synonymous_variant|LOW|CBSDUF5|AT5G52790|transcript|AT5G52790.2|protein_coding|9/11|c.879C>G|p.Leu293Leu|1258/2203|879/1182|293/393||,C|synonymous_variant|LOW|CBSDUF5|AT5G52790|transcript|AT5G52790.3|protein_coding|9/12|c.879C>G|p.Leu293Leu|1258/2141|879/11…	GT:GQ:DP	0|0:38:6	0|0:40:9	0|0:36:4	0|0:40:9	0|0:40:17	0|0:40:10	0|0:40:14	0|0:40:12	0|0:40:8	0|0:40:9	0|0:40:9	0|0:40:10	0|0:40:41	0|0:40:20	0|0:40:12	0|0:40:14	1|1:40:8	1|1:40:47	0|0:40:10	0|0:40:21	0|0:40:31	0|0:38:23	0|0:40:32	0|0:40:53	0|0:40:35	0|0:40:10	0|0:40:19	0|0:40:24	0|0:38:6	0|0:40:25	0|0:32:9	0|0:40:12	0|0:38:8	0|0:40:14	0|0:40:6	0|0:38:6	0|0:38:8	0|0:40:24	0|0:40:11	0|0:40:11	0|0:40:12
5	21392816	T	A	T:0.601481	A:0.398519	7.65718	ANN=A|splice_region_variant&intron_variant|LOW|CBSDUF5|AT5G52790|transcript|AT5G52790.1|protein_coding|8/12|c.845+6A>T||||||,A|splice_region_variant&intron_variant|LOW|CBSDUF5|AT5G52790|transcript|AT5G52790.2|protein_coding|8/10|c.845+6A>T||||||,A|splice_region_variant&intron_variant|LOW|CBSDUF5|AT5G52790|transcript|AT5G52790.3|protein_coding|8/11|c.845+6A>T||||||,A|splice_region_variant&intron_v…	GT:GQ:DP	0|0:28:4	0|0:38:6	0|0:40:11	1|1:40:12	0|0:40:14	0|0:38:14	0|0:40:15	1|1:40:11	1|1:40:13	1|1:38:9	0|0:40:6	0|0:40:9	1|1:40:57	1|1:40:19	1|1:40:15	0|0:40:29	1|1:40:15	1|1:40:65	1|1:40:13	0|0:40:25	1|1:40:30	0|0:40:27	0|0:40:37	1|1:40:75	1|1:38:35	0|0:40:14	0|0:40:15	0|0:40:14	0|0:30:6	1|1:40:23	0|0:40:7	0|0:40:12	1|1:38:12	1|1:40:23	0|0:40:8	0|0:40:12	1|1:40:12	0|0:40:19	0|0:40:20	./.:.:.	0|0:40:18
5	21393289	C	T	C:0.944526	T:0.0554745	8.1203	ANN=T|missense_variant|MODERATE|CBSDUF5|AT5G52790|transcript|AT5G52790.1|protein_coding|6/13|c.548G>A|p.Gly183Glu|1237/2350|548/1503|183/500||,T|missense_variant|MODERATE|CBSDUF5|AT5G52790|transcript|AT5G52790.2|protein_coding|6/11|c.548G>A|p.Gly183Glu|927/2203|548/1182|183/393||,T|missense_variant|MODERATE|CBSDUF5|AT5G52790|transcript|AT5G52790.3|protein_coding|6/12|c.548G>A|p.Gly183Glu|927/2141…	GT:GQ:DP	0|0:36:4	0|0:40:11	0|0:38:4	0|0:40:7	1|1:32:9	0|0:40:14	0|0:40:10	0|0:40:11	0|0:40:12	0|0:38:6	0|0:38:6	0|0:40:10	0|0:40:58	0|0:40:21	0|0:40:18	0|0:40:11	0|0:36:10	0|0:40:59	0|0:40:20	0|0:40:26	0|0:40:39	0|0:40:23	0|0:40:24	0|0:40:66	0|0:40:43	0|0:40:12	0|0:40:18	0|0:40:6	0|0:40:6	0|0:40:10	0|0:40:10	1|1:40:6	0|0:40:7	0|0:40:6	0|0:30:3	0|0:40:11	0|0:40:6	0|0:40:10	0|0:40:17	0|0:40:10	0|0:40:8
5	21393829	C	T	C:0.920236	T:0.0797637	7.8053	ANN=T|missense_variant|MODERATE|CBSDUF5|AT5G52790|transcript|AT5G52790.1|protein_coding|3/13|c.292G>A|p.Ala98Thr|981/2350|292/1503|98/500||,T|missense_variant|MODERATE|CBSDUF5|AT5G52790|transcript|AT5G52790.2|protein_coding|3/11|c.292G>A|p.Ala98Thr|671/2203|292/1182|98/393||,T|missense_variant|MODERATE|CBSDUF5|AT5G52790|transcript|AT5G52790.3|protein_coding|3/12|c.292G>A|p.Ala98Thr|671/2141|292/1…	GT:GQ:DP	0|0:40:10	0|0:38:14	0|0:40:6	0|0:40:11	0|0:40:12	0|0:40:9	0|0:40:14	0|0:40:11	0|0:40:5	0|0:34:3	0|0:40:10	0|0:40:16	0|0:40:30	0|0:40:28	0|0:40:26	0|0:32:19	1|1:40:15	1|1:38:53	0|0:40:9	0|0:40:32	0|0:40:43	0|0:40:32	0|0:40:33	0|0:40:67	0|0:40:26	0|0:40:17	0|0:40:14	0|0:40:18	0|0:40:10	0|0:40:17	0|0:38:13	0|0:40:7	0|0:40:9	0|0:40:10	0|0:40:10	0|0:32:6	./.:.:.	0|0:40:17	0|0:40:19	0|0:40:7	0|0:38:6
5	21394066	T	C	T:0.945985	C:0.0540146	8.11687	ANN=C|upstream_gene_variant|MODIFIER|AT5G52780|AT5G52780|transcript|AT5G52780.1|protein_coding||c.-2617A>G|||||2505|,C|upstream_gene_variant|MODIFIER|AT5G52800|AT5G52800|transcript|AT5G52800.3|protein_coding||c.-1987T>C|||||1878|,C|upstream_gene_variant|MODIFIER|AT5G52800|AT5G52800|transcript|AT5G52800.2|protein_coding||c.-1987T>C|||||1878|,C|upstream_gene_variant|MODIFIER|AT5G52800|AT5G52800|tra…	GT:GQ:DP	0|0:32:5	0|0:40:21	0|0:40:15	0|0:40:8	1|1:40:20	0|0:32:16	0|0:40:19	0|0:40:14	0|0:40:11	0|0:30:4	0|0:40:10	0|0:40:14	0|0:40:33	0|0:40:16	0|0:40:17	0|0:40:11	0|0:40:9	0|0:40:61	0|0:40:15	0|0:40:32	0|0:40:46	0|0:40:10	0|0:40:18	0|0:40:66	0|0:40:50	0|0:40:20	0|0:40:13	0|0:40:12	0|0:32:8	0|0:40:16	0|0:40:12	1|1:40:17	0|0:40:9	0|0:40:19	0|0:40:9	0|0:40:15	0|0:40:10	0|0:40:33	0|0:40:25	0|0:38:12	0|0:40:14
5	21401216	A	G	A:0.944356	G:0.0556439	8.52527	ANN=G|upstream_gene_variant|MODIFIER|NLE1|AT5G52820|transcript|AT5G52820.1|protein_coding||c.-207A>G|||||96|,G|downstream_gene_variant|MODIFIER|AT5G52800|AT5G52800|transcript|AT5G52800.3|protein_coding||c.*1797A>G|||||1797|,G|downstream_gene_variant|MODIFIER|SARD4|AT5G52810|transcript|AT5G52810.1|protein_coding||c.*715A>G|||||530|,G|downstream_gene_variant|MODIFIER|AT5G52815|AT5G52815|transcript|…	GT:GQ:DP	0|0:36:4	0|0:30:3	0|0:32:6	0|0:40:6	1|1:28:3	0|0:32:7	0|0:32:8	0|0:28:4	0|0:30:3	0|0:30:4	0|0:38:5	0|0:40:9	./.:.:.	0|0:38:12	0|0:40:12	0|0:38:7	0|0:28:4	0|0:40:44	0|0:40:9	./.:.:.	0|0:40:27	0|0:40:13	./.:.:.	0|0:40:58	0|0:40:25	0|0:40:10	0|0:38:15	0|0:38:6	0|0:40:10	0|0:32:25	0|0:40:7	1|1:40:7	0|0:32:9	0|0:40:13	0|0:38:7	0|0:40:7	0|0:32:5	0|0:40:15	0|0:38:12	0|0:30:3	0|0:38:5
5	21404706	C	T	C:0.938346	T:0.0616541	7.32034	ANN=T|downstream_gene_variant|MODIFIER|SARD4|AT5G52810|transcript|AT5G52810.1|protein_coding||c.*4205C>T|||||4020|,T|downstream_gene_variant|MODIFIER|AT5G52815|AT5G52815|transcript|AT5G52815.1|protein_coding||c.*3491C>T|||||3491|WARNING_TRANSCRIPT_NO_START_CODON,T|downstream_gene_variant|MODIFIER|NLE1|AT5G52820|transcript|AT5G52820.1|protein_coding||c.*503C>T|||||236|,T|intergenic_region|MODIFIER…	GT:GQ:DP	./.:.:.	0|0:40:8	0|0:38:5	0|0:38:6	0|0:40:9	0|0:38:7	0|0:38:7	0|0:40:8	0|0:38:8	0|0:38:5	0|0:30:3	0|0:40:11	0|0:40:39	0|0:38:13	0|0:40:27	0|0:40:8	1|1:40:14	1|1:40:80	0|0:40:20	0|0:40:21	1|1:40:25	0|0:40:26	0|0:40:33	0|0:40:66	0|0:40:51	0|0:38:6	0|0:40:12	0|0:40:7	./.:.:.	0|0:40:14	0|0:40:12	0|0:36:4	0|0:38:4	0|0:32:8	0|0:36:4	0|0:34:3	./.:.:.	0|0:40:9	0|0:40:10	0|0:40:9	0|0:32:7
5	21405867	A	G	A:0.91195	G:0.0880503	13.141	ANN=G|upstream_gene_variant|MODIFIER|WRKY27|AT5G52830|transcript|AT5G52830.1|protein_coding||c.-5129A>G|||||4902|,G|downstream_gene_variant|MODIFIER|AT5G52815|AT5G52815|transcript|AT5G52815.1|protein_coding||c.*4652A>G|||||4652|WARNING_TRANSCRIPT_NO_START_CODON,G|downstream_gene_variant|MODIFIER|NLE1|AT5G52820|transcript|AT5G52820.1|protein_coding||c.*1664A>G|||||1397|,G|intergenic_region|MODIFIE…	GT:GQ:DP	0|0:36:6	0|0:40:13	0|0:28:3	./.:.:.	1|1:36:4	0|0:40:8	0|0:30:4	0|0:40:5	0|0:30:4	0|0:38:7	1|1:32:6	0|0:40:8	0|0:40:29	0|0:40:10	0|0:36:4	0|0:32:3	0|0:40:17	0|0:40:65	0|0:40:18	0|0:40:16	0|0:40:30	0|0:40:21	0|0:40:31	0|0:40:57	0|0:40:54	0|0:32:10	0|0:40:16	0|0:40:10	0|0:30:6	0|0:40:10	0|0:40:7	./.:.:.	0|0:36:4	0|0:32:17	./.:.:.	0|0:38:5	0|0:32:6	0|0:38:6	0|0:32:12	0|0:32:8	0|0:40:8
[truncated: 649 more columns]

## Sheet: Table_S7
Table S7: Contribution of the variants identified through GWAS for leaf Mg variation in the European to the latitudinal cline in leaf Mg.
Model1	Model2	df	Sum of Sq	Pr(>Chi)
Latitude ~ Mg_blues	Latitude ~ Mg_blues + chr5_21405867	1	642.51	0.0002935
Latitude ~ Mg_blues	Latitude ~ Mg_blues + chr5_21392702	1	255.25	0.02324
Latitude ~ Mg_blues	Latitude ~ Mg_blues + chr5_282011	1	256.23	0.02298
Latitude ~ Mg_blues + chr5_21405867	Latitude ~ Mg_blues + chr5_21405867 +chr5_21392702	1	275.02	0.01745
Latitude ~ Mg_blues + chr5_21405867	Latitude ~ Mg_blues + chr5_282011 + chr5_21405867	1	188.8	0.04919
Latitude ~ Mg_blues + chr5_21392702	Latitude ~ Mg_blues + chr5_21392702 + chr5_21405867	1	662.28	0.0002255
Latitude ~ Mg_blues + chr5_21392702	Latitude ~ Mg_blues + chr5_282011 + chr5_21392702	1	238.39	0.02786
Latitude ~ Mg_blues + chr5_282011	Latitude ~ Mg_blues + chr5_282011 + chr5_21392702	1	237.41	0.02818
Latitude ~ Mg_blues + chr5_282011	Latitude ~ Mg_blues + chr5_282011 + chr5_21405867	1	575.08	0.0005973
Latitude ~ Mg_blues + chr5_21392702 + chr5_21405867	Latitude ~ Mg_blues + chr5_282011 + chr5_21392702 + chr5_21405867	1	171.92	0.05972
Latitude ~ Mg_blues + chr5_282011 + chr5_21392702	Latitude ~ Mg_blues + chr5_282011 + chr5_21392702 + chr5_21405867	1	595.81	0.0004565
Latitude ~ Mg_blues + chr5_282011 + chr5_21405867	Latitude ~ Mg_blues + chr5_282011 + chr5_21392702 + chr5_21405867	1	258.14	0.02105
Summary of the final model
Sum(lm=Latitude ~ Mg_blues + chr5_21392702 + chr5_21405867)
	Estimate	Std. Error	t value	Pr(>|t|)
Intercept	39.2389	2.41456	16.251	< 2e-16
Mg_blues	0.0020233	0.0004946	4.091	4.8e-05
chr5_21392702_1	2.60261	1.09492	2.377	0.017726
chr5_21405867_1	-3.70893	1.0055	-3.689	0.000243
Residual standard error: 6.977 on 691 degrees of freedom
Multiple R-squared: 0.08421	Adjusted R-squared: 0.08023
F-statistic: 21.18 on 3 and 691 DF, p-value: 3.914e-13

## Sheet: Table_S8
Table S8: Difference in leaf Mg between Europe and Santo Antão.
Accession_ID	Population	Mg	Mg/Col-0
88	Europe	4381.24	0.747447
108	Europe	4249.46	0.724965
139	Europe	4489.04	0.765838
159	Europe	4812.74	0.821062
265	Europe	3798.74	0.648073
350	Europe	5330.87	0.909456
351	Europe	5287.28	0.902019
403	Europe	6134.52	1.04656
410	Europe	5450.87	0.929929
424	Europe	5413.65	0.923579
428	Europe	4840.91	0.825868
430	Europe	4348.43	0.74185
991	Europe	5370.42	0.916203
992	Europe	5148.49	0.878342
997	Europe	5990.78	1.02204
1002	Europe	4523	0.771632
1061	Europe	4817.26	0.821834
1062	Europe	5363.21	0.914973
1063	Europe	5731.59	0.97782
1066	Europe	4919.08	0.839204
1158	Europe	4506.02	0.768735
1254	Europe	4675.52	0.797651
1257	Europe	5080.7	0.866777
1317	Europe	4563.51	0.778544
1552	Europe	5342.17	0.911384
4779	Europe	4412.42	0.752767
4807	Europe	5507.2	0.939539
4884	Europe	5304.43	0.904945
4900	Europe	5286.41	0.901871
4958	Europe	3835.84	0.654402
5104	Europe	4683.62	0.799033
5151	Europe	4137.36	0.705841
5165	Europe	4558.8	0.777739
5210	Europe	4465.93	0.761896
5236	Europe	4586.64	0.782489
5253	Europe	4432.03	0.756113
5276	Europe	5924.87	1.01079
5349	Europe	5658.33	0.965321
5353	Europe	4944.83	0.843596
5486	Europe	4568.13	0.779332
5577	Europe	5393.24	0.920096
5644	Europe	5150.91	0.878755
5720	Europe	5434.79	0.927185
5726	Europe	4953.31	0.845043
5741	Europe	5467.94	0.93284
5748	Europe	5149.93	0.878588
5757	Europe	3889.91	0.663625
5768	Europe	4013.22	0.684663
5772	Europe	5310.09	0.905912
5779	Europe	4140.71	0.706413
5784	Europe	4351.79	0.742423
5800	Europe	4575.6	0.780606
5811	Europe	4595.84	0.784058
5822	Europe	4511.86	0.769732
5830	Europe	5504.77	0.939124
5831	Europe	5807.75	0.990813
5832	Europe	4414.31	0.753089
5837	Europe	4878.82	0.832335
5865	Europe	5255.42	0.896584
5867	Europe	5784.6	0.986864
5874	Europe	5001.33	0.853236
5890	Europe	5097.67	0.869672
5893	Europe	5497.85	0.937943
5907	Europe	6020.16	1.02705
5921	Europe	4680.21	0.798453
5950	Europe	5212.39	0.889243
5984	Europe	6477.08	1.105
5993	Europe	5538.65	0.944903
6008	Europe	5893.33	1.00541
6009	Europe	4254.44	0.725815
6011	Europe	5020.48	0.856503
6012	Europe	5542.89	0.945628
6013	Europe	4798.74	0.818674
6019	Europe	5570.31	0.950305
6020	Europe	5744.53	0.980027
6021	Europe	6168.6	1.05237
6023	Europe	5577.21	0.951482
6024	Europe	4716.06	0.804568
6025	Europe	5274.91	0.899909
6034	Europe	4598.29	0.784476
6038	Europe	5447.61	0.929372
6039	Europe	4498.85	0.767513
6040	Europe	4834.68	0.824805
6041	Europe	5357.44	0.913988
6042	Europe	4496.75	0.767154
6043	Europe	5684.66	0.969813
6069	Europe	4609.72	0.786427
6070	Europe	4744.71	0.809456
6071	Europe	5219.47	0.890451
6073	Europe	4924.75	0.840172
6074	Europe	4380.37	0.747299
6076	Europe	5377.4	0.917395
6085	Europe	4770.77	0.813902
6086	Europe	4395.06	0.749805
6088	Europe	4914.38	0.838403
6090	Europe	4031.68	0.687813
6092	Europe	4969.92	0.847877
6094	Europe	4470.02	0.762593
6097	Europe	5278.85	0.900581
6098	Europe	5251.49	0.895913
6099	Europe	5461.65	0.931768
6100	Europe	4709.15	0.803389
6102	Europe	4594.38	0.78381
6104	Europe	5080.22	0.866696
6105	Europe	4845.82	0.826705
6106	Europe	3965.17	0.676465
6107	Europe	5125.66	0.874448
6108	Europe	5173.9	0.882676
6109	Europe	5071.26	0.865166
6111	Europe	6099.59	1.0406
6112	Europe	5748.56	0.980715
6113	Europe	5434.82	0.92719
6114	Europe	5896.9	1.00602
6115	Europe	5704.73	0.973237
6118	Europe	5102.84	0.870554
6122	Europe	5436.68	0.927508
6124	Europe	4925.55	0.840308
6125	Europe	5034.02	0.858813
6126	Europe	4877.4	0.832093
6128	Europe	5243.69	0.894583
6131	Europe	5135.25	0.876083
6132	Europe	4907.86	0.83729
6133	Europe	5335.81	0.9103
6134	Europe	5820.96	0.993067
6136	Europe	5187.39	0.884978
6137	Europe	5082.68	0.867114
6138	Europe	4186.1	0.714157
6140	Europe	5052.36	0.861942
6142	Europe	4869.28	0.830708
6145	Europe	5214.83	0.88966
6148	Europe	5044.62	0.860621
6149	Europe	4794.01	0.817866
6150	Europe	4951.2	0.844683
6151	Europe	4853.32	0.827985
6153	Europe	5239.93	0.893941
6154	Europe	5155.74	0.879579
6163	Europe	4708.63	0.803301
6166	Europe	4908.1	0.837331
6169	Europe	4599.22	0.784635
6172	Europe	4322.13	0.737364
6173	Europe	4616.3	0.787549
6174	Europe	4395.14	0.749819
6177	Europe	5541.13	0.945327
6180	Europe	5182	0.884059
6184	Europe	3764.99	0.642314
6188	Europe	4290.55	0.731976
6189	Europe	5812.77	0.99167
6191	Europe	5405.9	0.922256
6192	Europe	4908.86	0.83746
6193	Europe	4923.5	0.839958
6194	Europe	4565.56	0.778892
6195	Europe	4431.15	0.755962
6198	Europe	4164.66	0.710498
6201	Europe	4764.14	0.812771
6202	Europe	4952.73	0.844946
6203	Europe	6715.42	1.14566
6209	Europe	4867.08	0.830332
6210	Europe	5509.13	0.939868
6216	Europe	5070	0.864951
6217	Europe	4499.55	0.767631
6218	Europe	5297.39	0.903744
6220	Europe	5179.64	0.883655
6221	Europe	5080.5	0.866742
6235	Europe	4986	0.850621
6237	Europe	5510.4	0.940084
6238	Europe	4151.49	0.708251
6240	Europe	4426.93	0.755242
6242	Europe	5060.64	0.863355
6243	Europe	5262.26	0.897752
6244	Europe	5014.14	0.855421
6252	Europe	4396.62	0.750071
6258	Europe	5024.33	0.85716
6268	Europe	3957.97	0.675237
6276	Europe	4041.2	0.689436
6284	Europe	6879.39	1.17364
6296	Europe	4972.41	0.848303
6390	Europe	4846.39	0.826802
6396	Europe	5682.08	0.969374
6413	Europe	4994.38	0.85205
6424	Europe	4959.43	0.846088
6434	Europe	4357.69	0.74343
6445	Europe	5845.07	0.997179
6897	Europe	4424.18	0.754772
6898	Europe	5245.4	0.894875
6903	Europe	5189.16	0.88528
6904	Europe	5248.37	0.895381
6907	Europe	4835.03	0.824866
6908	Europe	5088.96	0.868186
6913	Europe	4807.8	0.820219
6915	Europe	4884.57	0.833316
6918	Europe	4895.91	0.835251
6919	Europe	4864.06	0.829818
6920	Europe	5088	0.868023
6923	Europe	4911.99	0.837994
6924	Europe	4743.05	0.809174
6932	Europe	4494.77	0.766816
6933	Europe	4940.19	0.842805
6938	Europe	5140.68	0.877009
6940	Europe	4621.34	0.788409
6943	Europe	4858.6	0.828886
6944	Europe	5465.55	0.932432
6945	Europe	4760.9	0.812218
6951	Europe	3699.09	0.631071
6956	Europe	5540.58	0.945232
6957	Europe	5276.67	0.90021
6958	Europe	4905.91	0.836958
6959	Europe	3935.8	0.671454
6960	Europe	4278.25	0.729877
6961	Europe	3778.07	0.644545
6966	Europe	4994.05	0.851995
6967	Europe	4840.38	0.825778
6969	Europe	4051.24	0.691149
6971	Europe	4043.96	0.689907
6973	Europe	4732.19	0.807319
6974	Europe	5655.84	0.964896
6975	Europe	4635.68	0.790856
6976	Europe	4157.62	0.709297
6979	Europe	4279.16	0.730033
6981	Europe	5450.2	0.929814
6984	Europe	5550.96	0.947004
6986	Europe	5367.45	0.915698
6987	Europe	4659.11	0.794852
6989	Europe	4278.83	0.729977
6992	Europe	4330.18	0.738736
6997	Europe	5255.38	0.896578
7000	Europe	5447.38	0.929332
7002	Europe	5538.46	0.944871
7003	Europe	5789.13	0.987636
7008	Europe	5283.27	0.901336
7013	Europe	5485.05	0.935759
7014	Europe	4738.56	0.808407
7025	Europe	4460.2	0.760919
7026	Europe	5241.19	0.894156
7028	Europe	6300.33	1.07485
7031	Europe	5492.98	0.937113
7036	Europe	4401.63	0.750925
7058	Europe	5304.85	0.905018
7061	Europe	4442.99	0.757982
7062	Europe	4800.96	0.819053
7064	Europe	5560.12	0.948567
7067	Europe	4366.53	0.744939
7071	Europe	4979.17	0.849456
7072	Europe	5321.67	0.907886
7077	Europe	5300.2	0.904224
7081	Europe	4796.32	0.818261
7092	Europe	4551.48	0.77649
7096	Europe	4787.56	0.816767
7102	Europe	4576.61	0.780777
7103	Europe	5569.07	0.950094
7106	Europe	5298.38	0.903914
7107	Europe	4708.57	0.80329
7109	Europe	4930.02	0.84107
7111	Europe	5131.26	0.875402
7117	Europe	5194.98	0.886272
7119	Europe	5054.54	0.862314
7120	Europe	3642.81	0.62147
7126	Europe	4578.16	0.781042
7127	Europe	5301.53	0.90445
7130	Europe	4817.41	0.821858
7133	Europe	4130.98	0.704754
7143	Europe	5446.3	0.929149
7147	Europe	5234.87	0.893079
7158	Europe	5619.55	0.958705
7161	Europe	5189.89	0.885405
7162	Europe	4693.08	0.800649
7163	Europe	5163.15	0.880842
7165	Europe	4725.43	0.806167
7169	Europe	5059.36	0.863135
7177	Europe	5624.75	0.959592
7181	Europe	4969.17	0.847749
7186	Europe	5428.42	0.926099
7192	Europe	4218.75	0.719726
7199	Europe	4126.33	0.703959
7202	Europe	4029.23	0.687395
7203	Europe	5616.61	0.958205
7208	Europe	5584.69	0.952758
7209	Europe	4990	0.851303
7213	Europe	4638.37	0.791314
7217	Europe	4943.16	0.843312
7223	Europe	4257.84	0.726396
7231	Europe	4466.44	0.761984
7244	Europe	4907.59	0.837244
7255	Europe	5420.29	0.924712
7258	Europe	4416.45	0.753454
7268	Europe	4491.89	0.766324
7273	Europe	4919.95	0.839352
7276	Europe	4452.86	0.759666
7282	Europe	4637.76	0.791211
7287	Europe	5707.38	0.973689
7288	Europe	4438.73	0.757255
7296	Europe	4600.38	0.784833
7298	Europe	4591.44	0.783308
7305	Europe	5293.41	0.903066
7314	Europe	4905.9	0.836956
7316	Europe	4444.62	0.758261
7322	Europe	5379.48	0.917749
7327	Europe	4366.08	0.744862
7328	Europe	4188.51	0.714567
7337	Europe	5047.34	0.861086
7342	Europe	5133.75	0.875827
7343	Europe	4835.52	0.824949
7346	Europe	5965.32	1.01769
7347	Europe	4780.94	0.815637
7349	Europe	5049.16	0.861396
7353	Europe	5614.33	0.957815
7354	Europe	4971.93	0.84822
7372	Europe	4841.96	0.826048
7378	Europe	4995.19	0.852188
7384	Europe	4315.55	0.73624
7387	Europe	4814.48	0.821358
7394	Europe	4158.66	0.709476
7396	Europe	4878.5	0.83228
7404	Europe	5417.67	0.924265
7411	Europe	5059.43	0.863148
7413	Europe	5568.05	0.94992
7419	Europe	4380.58	0.747334
7430	Europe	4908.06	0.837324
7461	Europe	5215.84	0.889832
7520	Europe	5238.48	0.893694
7521	Europe	5403.51	0.921848
8214	Europe	5382.42	0.91825
8222	Europe	4985.84	0.850594
8227	Europe	5062.18	0.863617
8230	Europe	5917.31	1.0095
8234	Europe	3962.43	0.675997
8235	Europe	4915.55	0.838603
8236	Europe	5008.21	0.854409
8237	Europe	5190.13	0.885446
8238	Europe	4672.85	0.797197
8240	Europe	3867.96	0.65988
8241	Europe	7218.97	1.23157
8242	Europe	5337.62	0.910607
8243	Europe	5747.92	0.980606
8244	Europe	3840	0.655111
8256	Europe	5375.23	0.917023
8258	Europe	5354.72	0.913525
8259	Europe	4954.44	0.845237
8264	Europe	4957.03	0.845678
8283	Europe	5379.36	0.917728
8284	Europe	5693.45	0.971314
8285	Europe	5549.42	0.946742
8290	Europe	4714.73	0.804341
8297	Europe	4815.69	0.821565
8306	Europe	4289.98	0.731879
8307	Europe	4211.82	0.718544
8311	Europe	5256.64	0.896792
8312	Europe	5414.81	0.923776
8326	Europe	5616.06	0.958109
8334	Europe	5126.22	0.874542
8335	Europe	4682.95	0.798919
8337	Europe	4714.64	0.804325
8343	Europe	5050.9	0.861692
8351	Europe	5017.48	0.855991
8357	Europe	4527.21	0.77235
8365	Europe	5762.62	0.983114
8366	Europe	4838.07	0.825383
8376	Europe	5400.84	0.921393
8386	Europe	5545.93	0.946146
8419	Europe	5373.89	0.916795
8422	Europe	4389.09	0.748787
8426	Europe	4322.93	0.7375
9057	Europe	5315.81	0.906887
9058	Europe	4196.53	0.715936
9298	Europe	5084.67	0.867454
9321	Europe	5331.35	0.909538
9323	Europe	4540.97	0.774698
9332	Europe	4773.59	0.814384
9336	Europe	4550.28	0.776286
9339	Europe	4790.57	0.81728
9343	Europe	4214.16	0.718943
9352	Europe	4375.4	0.746451
9353	Europe	4287.89	0.731523
9363	Europe	5013.61	0.855332
9369	Europe	5179.52	0.883636
9371	Europe	4928.06	0.840735
9380	Europe	5981.33	1.02043
9381	Europe	4643.29	0.792154
9382	Europe	5287.48	0.902054
9383	Europe	4387.84	0.748573
9386	Europe	3942.05	0.672521
9388	Europe	5449.58	0.929708
9390	Europe	5182.99	0.884228
9391	Europe	4584.94	0.782198
9392	Europe	4789.65	0.817122
9394	Europe	4423.11	0.754591
9399	Europe	6492.3	1.1076
9402	Europe	5040.72	0.859956
9404	Europe	5228	0.891906
9405	Europe	6150.09	1.04922
9408	Europe	6082.48	1.03768
9409	Europe	4742.32	0.809048
9412	Europe	4951.44	0.844724
9413	Europe	5962.8	1.01726
9416	Europe	5648.63	0.963667
9421	Europe	6617.2	1.12891
9427	Europe	4585.28	0.782257
9433	Europe	3701.42	0.631469
9436	Europe	5416.52	0.924068
9442	Europe	3237.54	0.55233
9451	Europe	3173.99	0.541488
9452	Europe	4863.94	0.829798
9453	Europe	4613.85	0.787131
9454	Europe	4343.54	0.741016
9455	Europe	4456.85	0.760348
9470	Europe	5438.8	0.927869
9476	Europe	3084.17	0.526165
9481	Europe	5191.44	0.885669
9506	Europe	3939.94	0.672162
9507	Europe	3339.7	0.569759
9508	Europe	3960.95	0.675745
9509	Europe	4964.25	0.84691
9510	Europe	3603.58	0.614778
9511	Europe	3605.79	0.615154
9512	Europe	3638.73	0.620775
9513	Europe	4199.97	0.716522
9514	Europe	3835.26	0.654302
9515	Europe	3165.07	0.539967
9517	Europe	4458.76	0.760672
9518	Europe	4346.89	0.741588
9519	Europe	4286.54	0.731291
9520	Europe	5539.75	0.945091
9521	Europe	5007.77	0.854335
9523	Europe	3922.71	0.669222
9524	Europe	5040.71	0.859954
9525	Europe	5607.51	0.956651
9526	Europe	4763.54	0.812669
9527	Europe	4267.44	0.728033
9528	Europe	3858.6	0.658284
9529	Europe	3855.39	0.657737
9530	Europe	3693.93	0.630191
9531	Europe	4865.97	0.830144
9532	Europe	4463.73	0.761521
9533	Europe	5489.25	0.936475
9534	Europe	4427.2	0.755288
9535	Europe	4949.17	0.844338
9536	Europe	4321.43	0.737244
9537	Europe	4346.58	0.741535
9539	Europe	4196.21	0.71588
9540	Europe	4749.65	0.8103
9541	Europe	4445.74	0.758451
9542	Europe	5102.07	0.870423
9543	Europe	4584.12	0.78206
9544	Europe	3724.27	0.635368
9545	Europe	4008.84	0.683915
9546	Europe	5143	0.877405
9547	Europe	3620.6	0.61768
9548	Europe	3794.88	0.647413
9549	Europe	4809.27	0.820469
9550	Europe	5208.58	0.888594
9551	Europe	4267.98	0.728125
9552	Europe	5046.88	0.861007
9553	Europe	4338.16	0.740097
9554	Europe	4415.45	0.753285
9555	Europe	4719.23	0.80511
9556	Europe	3736.44	0.637443
9557	Europe	5026.98	0.857613
9558	Europe	5232.87	0.892737
9559	Europe	4950.82	0.844619
9560	Europe	4736.03	0.807975
9561	Europe	4258.4	0.726491
9562	Europe	4803.32	0.819455
9564	Europe	5788.79	0.987578
9565	Europe	5446.12	0.929119
9567	Europe	4997.74	0.852624
9568	Europe	4825.62	0.82326
9569	Europe	4629.53	0.789806
9571	Europe	4662.64	0.795456
9573	Europe	3814	0.650676
9574	Europe	2993.01	0.510612
9576	Europe	4077.47	0.695624
9577	Europe	5313.53	0.906497
9578	Europe	4525.48	0.772056
9579	Europe	4184.43	0.713872
9581	Europe	4544.39	0.775281
9582	Europe	4355.89	0.743123
9583	Europe	5121.87	0.8738
9584	Europe	5255.3	0.896564
9585	Europe	4338.11	0.74009
9586	Europe	4839.73	0.825667
9587	Europe	4085.4	0.696976
9588	Europe	4648.01	0.792958
9589	Europe	4120.83	0.703021
9590	Europe	3948.33	0.673592
9591	Europe	5045.98	0.860854
9593	Europe	4656.21	0.794358
9594	Europe	3594.26	0.613188
9595	Europe	3357.3	0.572762
9596	Europe	3998.83	0.682208
9597	Europe	5117.59	0.87307
9598	Europe	4175.99	0.712432
9599	Europe	4147.67	0.7076
9600	Europe	3514.79	0.59963
9601	Europe	4575.07	0.780515
9602	Europe	4439.51	0.757388
9644	Europe	5366.19	0.915482
9645	Europe	5501.9	0.938634
9647	Europe	4034.3	0.68826
9649	Europe	4808.88	0.820403
9651	Europe	4729.85	0.806921
9653	Europe	5062.32	0.863642
9656	Europe	3731.44	0.636591
9660	Europe	4870.37	0.830895
9663	Europe	4652.32	0.793694
9664	Europe	5498.42	0.93804
9665	Europe	4849.81	0.827387
9666	Europe	5130	0.875187
9667	Europe	4492.49	0.766427
9668	Europe	4793.58	0.817793
9669	Europe	5129.46	0.875095
9670	Europe	5054.3	0.862272
9671	Europe	6243.93	1.06523
9672	Europe	5443.78	0.928719
9673	Europe	5040.54	0.859926
9676	Europe	4906.6	0.837074
9677	Europe	5275.65	0.900035
9678	Europe	4802.59	0.819331
9679	Europe	5563.66	0.949171
9680	Europe	5668.13	0.966993
9681	Europe	6030.62	1.02883
9682	Europe	5079.73	0.866612
9683	Europe	5992.19	1.02228
9684	Europe	4976.91	0.84907
9685	Europe	5327.59	0.908897
9686	Europe	4532.98	0.773335
9687	Europe	4741.14	0.808848
9689	Europe	5040.58	0.859933
9690	Europe	4964.64	0.846977
9692	Europe	5347.6	0.912311
9693	Europe	5637.45	0.961758
9694	Europe	4200.35	0.716587
9695	Europe	4939.27	0.842648
9696	Europe	5293.75	0.903124
9698	Europe	4745.24	0.809547
9699	Europe	4716.5	0.804643
9700	Europe	5036.65	0.859262
9701	Europe	4077.39	0.695611
9703	Europe	4739.38	0.808547
9705	Europe	4822.55	0.822735
9706	Europe	4952.85	0.844964
9708	Europe	4374.51	0.746299
9710	Europe	5174.67	0.882808
9711	Europe	4571.74	0.779946
9712	Europe	4747.99	0.810016
9713	Europe	4912.55	0.838089
9717	Europe	5382.66	0.918291
9718	Europe	4873.86	0.83149
9719	Europe	4453.14	0.759713
9720	Europe	5164.1	0.881005
9721	Europe	3581.46	0.611003
9722	Europe	4900.36	0.836011
9725	Europe	5052.46	0.861959
9726	Europe	4689.59	0.800053
9728	Europe	4937.39	0.842328
9730	Europe	5852.26	0.998406
9731	Europe	4878.2	0.832231
9732	Europe	4716.09	0.804573
9733	Europe	4229.8	0.721612
9736	Europe	4911.89	0.837977
9738	Europe	5205.87	0.88813
9743	Europe	4783.11	0.816008
9744	Europe	4766.39	0.813156
9748	Europe	4738.32	0.808366
9749	Europe	4403.57	0.751258
9754	Europe	5515.36	0.940931
9755	Europe	5601.82	0.955681
9756	Europe	1913-12-01 07:44:42	0.867395
9757	Europe	5171.63	0.882289
9768	Europe	5457.69	0.931092
9769	Europe	4912.4	0.838064
9770	Europe	5481.57	0.935166
9771	Europe	4146.4	0.707383
9772	Europe	4174.88	0.712242
9774	Europe	5456.2	0.930837
9775	Europe	4861.92	0.829453
9776	Europe	4547.03	0.775732
9777	Europe	3540.86	0.604077
9778	Europe	5018.9	0.856234
9779	Europe	3956.42	0.674972
9780	Europe	4320.05	0.737008
9781	Europe	4999.64	0.852948
9782	Europe	3811.17	0.650193
9783	Europe	4885.86	0.833537
9784	Europe	5337.62	0.910607
9785	Europe	4432.16	0.756135
9786	Europe	4445.06	0.758335
9787	Europe	4684.53	0.799189
9788	Europe	5458.16	0.931171
9789	Europe	5005.55	0.853956
9791	Europe	4873.44	0.831418
9792	Europe	4456	0.760201
9793	Europe	4413.09	0.752882
9794	Europe	5409.09	0.9228
9795	Europe	5101.25	0.870283
9796	Europe	4184.72	0.713921
9797	Europe	5550.4	0.946909
9798	Europe	5550.08	0.946854
9799	Europe	3936.82	0.671628
9800	Europe	3333.69	0.568734
9801	Europe	5789.33	0.987671
9802	Europe	5323.61	0.908218
9803	Europe	4187.67	0.714424
9804	Europe	4387.54	0.748522
9805	Europe	4230.25	0.721689
9806	Europe	5247.56	0.895243
9807	Europe	4530.14	0.77285
9808	Europe	4866.55	0.830242
9809	Europe	5014.36	0.855458
9810	Europe	5008.34	0.854432
9811	Europe	3845.37	0.656027
9812	Europe	4619.07	0.788022
9813	Europe	4918.71	0.839141
9814	Europe	3940.55	0.672264
9815	Europe	4717.13	0.804751
9817	Europe	3682.05	0.628164
9819	Europe	4453.44	0.759765
9820	Europe	4370.28	0.745577
9821	Europe	5159.08	0.880149
9822	Europe	4287.49	0.731454
9823	Europe	4620.39	0.788247
9824	Europe	5760.59	0.982767
9825	Europe	4389.95	0.748933
9826	Europe	4156.22	0.709059
9827	Europe	5907.46	1.00782
9828	Europe	4179.94	0.713105
9830	Europe	4196.72	0.715968
9831	Europe	4243.38	0.723928
9832	Europe	3550.48	0.605719
9833	Europe	4235.74	0.722625
9834	Europe	3958.43	0.675316
9835	Europe	3757.88	0.6411
9836	Europe	5894.87	1.00568
9837	Europe	4185.57	0.714066
9838	Europe	4312.19	0.735668
9839	Europe	4079.82	0.696024
9840	Europe	5403.78	0.921896
9841	Europe	3930.07	0.670477
9843	Europe	3459.29	0.590161
9844	Europe	5003.4	0.85359
9845	Europe	3526.13	0.601565
9846	Europe	4377.19	0.746757
9847	Europe	4148.45	0.707732
9848	Europe	4212.93	0.718733
9849	Europe	5549.3	0.946721
9850	Europe	4401.59	0.750919
9851	Europe	4479.53	0.764216
9852	Europe	3614.9	0.616708
9853	Europe	4247.23	0.724586
9854	Europe	4870.01	0.830832
9855	Europe	3129.34	0.533871
9866	Europe	3788.24	0.646281
9867	Europe	4945.51	0.843713
9868	Europe	4627.25	0.789418
9869	Europe	4128.43	0.704317
9870	Europe	4688.39	0.799849
9871	Europe	3502.85	0.597593
9873	Europe	4180.2	0.713151
9874	Europe	3809.85	0.649968
9875	Europe	5446.62	0.929203
9876	Europe	4311.02	0.735468
9877	Europe	5080.47	0.866737
9878	Europe	4465.36	0.761798
9879	Europe	4108.05	0.700841
9880	Europe	4649.64	0.793236
9881	Europe	4977.09	0.8491
9882	Europe	4873.8	0.831479
9883	Europe	4752.16	0.810728
9885	Europe	4557.41	0.777502
9886	Europe	4740.02	0.808656
9887	Europe	3863.24	0.659075
9888	Europe	3792.59	0.647022
9890	Europe	4728.94	0.806766
9891	Europe	4887.85	0.833875
9892	Europe	4621.9	0.788505
9894	Europe	4519.03	0.770954
9895	Europe	4267.96	0.728121
9897	Europe	5010.58	0.854813
9898	Europe	5199.46	0.887037
9899	Europe	4244.01	0.724035
9900	Europe	3895.07	0.664506
9901	Europe	4993.78	0.851947
9902	Europe	4478.93	0.764113
9903	Europe	4041.55	0.689496
9904	Europe	3657.6	0.623994
9906	Europe	4615.18	0.787358
9918	Europe	4410.28	0.752402
9925	Europe	5226.66	0.891678
9933	Europe	5149.87	0.878578
9938	Europe	4967.21	0.847415
10020	Europe	5158.21	0.879999
10022	Europe	4467.36	0.76214
12766	Santo Antão	3055.4	0.821
12911	Santo Antão	2904.6	0.78048
12912	Santo Antão	2408.91	0.647284
13172	Santo Antão	3007.28	0.808069
13173	Santo Antão	2995.55	0.804917
13175	Santo Antão	2906.71	0.781045
13177	Santo Antão	2675.97	0.719043
13178	Santo Antão	2505.12	0.673137
13179	Santo Antão	3038.34	0.816414
13183	Santo Antão	2926.79	0.78644
13578	Santo Antão	3397.84	0.913013
13580	Santo Antão	3178.79	0.854154
13581	Santo Antão	2216.01	0.595452
13582	Santo Antão	2841.89	0.763627
13583	Santo Antão	2853.98	0.766876
15668	Santo Antão	3211.08	0.86283
15669	Santo Antão	2903.17	0.780093
15670	Santo Antão	2688.59	0.722436
15671	Santo Antão	2625.94	0.705601
15672	Santo Antão	2896.12	0.7782
15673	Santo Antão	3003.34	0.807009
15674	Santo Antão	2369.03	0.636568
15675	Santo Antão	3017.05	0.810695
16150	Santo Antão	3165.64	0.850621
16151	Santo Antão	2606.76	0.700448
16292	Santo Antão	2980.97	0.800999
16293	Santo Antão	2831.45	0.760822
20681	Santo Antão	2795.83	0.751252
20682	Santo Antão	2904.28	0.780392
20683	Santo Antão	2402.66	0.645606
20684	Santo Antão	2579.64	0.693161
20685	Santo Antão	2796.3	0.751378
20686	Santo Antão	2902.3	0.779861
20687	Santo Antão	2817.49	0.757072
22013	Santo Antão	2910.21	0.781986
22609	Santo Antão	2782.19	0.747587
22615	Santo Antão	2629.44	0.706542
22616	Santo Antão	2983.92	0.801792
22617	Santo Antão	2447.13	0.657554
22618	Santo Antão	2655.31	0.713494
22619	Santo Antão	2739.78	0.736191
22620	Santo Antão	1920.58	0.516069
22622	Santo Antão	2853.31	0.766697
22623	Santo Antão	2933.05	0.788124
22624	Santo Antão	2695.04	0.724167
22626	Santo Antão	2775.05	0.745669
22627	Santo Antão	2851.87	0.766309
22628	Santo Antão	2990.04	0.803436
22630	Santo Antão	2398.29	0.644432
22631	Santo Antão	2861.8	0.768978
22632	Santo Antão	2147.71	0.577099
22633	Santo Antão	2854.52	0.767023
22634	Santo Antão	3050.89	0.819788
22637	Santo Antão	2984.12	0.801846
22641	Santo Antão	2778.89	0.746699
22642	Santo Antão	2717.38	0.730173
22643	Santo Antão	2779.8	0.746944
27158	Santo Antão	2671.43	0.717825
27160	Santo Antão	3361.87	0.90335
27161	Santo Antão	2691.42	0.723195
27162	Santo Antão	2690.83	0.723036
27163	Santo Antão	3189.6	0.857058
27165	Santo Antão	2641.22	0.709707
27169	Santo Antão	3279.3	0.881163
27170	Santo Antão	2833.74	0.761437
27172	Santo Antão	2654.21	0.713196
27174	Santo Antão	2835.54	0.761922
27175	Santo Antão	2632.14	0.707266
27177	Santo Antão	3007.34	0.808084
27179	Santo Antão	2731.01	0.733835
27180	Santo Antão	2353.23	0.632324
27181	Santo Antão	2932.67	0.788021
27182	Santo Antão	2458.28	0.660549
2876_A	Santo Antão	2926.53	0.78637
2876_AA	Santo Antão	2937.8	0.7894
2876_AB	Santo Antão	2586.41	0.69498
2876_AC	Santo Antão	2717.63	0.73024
2876_AD	Santo Antão	2650.4	0.712173
2876_AE	Santo Antão	2464.83	0.662309
2876_AF	Santo Antão	3121.07	0.838645
2876_AK	Santo Antão	3072.45	0.825581
2876_AL	Santo Antão	2935.53	0.788789
2876_AN	Santo Antão	3098.81	0.832663
2876_AO	Santo Antão	2591.86	0.696443
2876_AP	Santo Antão	3013.46	0.809729
2876_AR	Santo Antão	3024.63	0.81273
2876_AS	Santo Antão	2976.05	0.799678
2876_AT	Santo Antão	3034.77	0.815457
2876_AU	Santo Antão	2474.58	0.664929
2876_AV	Santo Antão	2745	0.737592
2876_AW	Santo Antão	2571.62	0.691004
2876_B	Santo Antão	3133.98	0.842114
2876_C	Santo Antão	3074.22	0.826057
2876_D	Santo Antão	2931.38	0.787674
2876_E	Santo Antão	2604.73	0.699901
2876_F	Santo Antão	2650.96	0.712325
2876_G	Santo Antão	2926.52	0.786367
2876_H	Santo Antão	3031.1	0.81447
2876_J	Santo Antão	2981.52	0.801148
2876_K	Santo Antão	3013.23	0.809667
2876_L	Santo Antão	3133.66	0.842027
2876_M	Santo Antão	3028.04	0.813648
2876_N	Santo Antão	2780.08	0.74702
2876_O	Santo Antão	2837.56	0.762465
2876_P	Santo Antão	2858	0.767958
2876_Q	Santo Antão	3115.74	0.837212
2876_S	Santo Antão	2892.27	0.777164
2876_U	Santo Antão	2812.49	0.755727
2876_V	Santo Antão	3238.04	0.870075
2876_W	Santo Antão	2945.4	0.791441
2876_X	Santo Antão	2809.32	0.754876
2876_Y	Santo Antão	2862.14	0.769069
2876_Z	Santo Antão	2536.09	0.681459
3536_AE	Santo Antão	2564.2	0.689011
3536_W	Santo Antão	3245.98	0.872209
3536_X	Santo Antão	3499.32	0.940282
3541_AB	Santo Antão	2909.9	0.781903
3541_AF	Santo Antão	2355.75	0.633
3541_F	Santo Antão	2951.46	0.793068
3541_H	Santo Antão	2640.6	0.709541
3541_L	Santo Antão	3028.43	0.813753
3541_N	Santo Antão	2732.61	0.734264
3541_Y	Santo Antão	2427.08	0.652165
35516	Santo Antão	2895.7	0.778086
35517	Santo Antão	2777.98	0.746455
35518	Santo Antão	2386.51	0.641266
35519	Santo Antão	2528.99	0.67955
3619_P	Santo Antão	2564.02	0.688963
3968_A	Santo Antão	2956	0.794289
3968_AA	Santo Antão	2839.44	0.762969
3968_AB	Santo Antão	2658.32	0.714302
3968_AC	Santo Antão	2786.39	0.748715
3968_AD	Santo Antão	2687.28	0.722082
3968_AE	Santo Antão	3272.82	0.879419
3968_AF	Santo Antão	2967.88	0.797482
3968_AG	Santo Antão	3241.88	0.871107
3968_AH	Santo Antão	3155.33	0.84785
3968_AI	Santo Antão	3197.37	0.859146
3968_AJ	Santo Antão	2612.42	0.701968
3968_AK	Santo Antão	3407.03	0.915482
3968_AL	Santo Antão	2894.8	0.777846
3968_AM	Santo Antão	2395.95	0.643801
3968_AN	Santo Antão	3025.16	0.812873
3968_AO	Santo Antão	3097.82	0.832397
3968_AP	Santo Antão	2987.05	0.802632
3968_AR	Santo Antão	2434	0.654027
3968_B	Santo Antão	2879.99	0.773866
3968_C	Santo Antão	2894.48	0.77776
3968_E	Santo Antão	2745.76	0.737798
3968_F	Santo Antão	2947.93	0.79212
3968_G	Santo Antão	2829.03	0.760171
3968_H	Santo Antão	2890.33	0.776644
3968_I	Santo Antão	2829.6	0.760326
3968_J	Santo Antão	2819.23	0.757539
3968_K	Santo Antão	2463.28	0.661894
3968_L	Santo Antão	2530.55	0.67997
3968_M	Santo Antão	2429.96	0.652941
3968_R	Santo Antão	2363.55	0.635096
3968_S	Santo Antão	2434.77	0.654233
3968_T	Santo Antão	2923.36	0.785521
3968_U	Santo Antão	2832.51	0.761108
3968_V	Santo Antão	2705.73	0.727042
3968_W	Santo Antão	2578.48	0.692848
3968_X	Santo Antão	2998.33	0.805663
3968_Y	Santo Antão	2608.11	0.700811
3968_Z	Santo Antão	2791.63	0.750122
6909	Control_SA	3721.56	1
6909	Control_Europe	5861.6	1

## Sheet: Table_S9
Table S9: Genome wide significant SNP for leaf Mg variation in Santo Antão. CBSDUF5 corresponds to MGR5.
#CHROM	POS	REF	ALT	ALT_ALLELE_FREQ	-log10(P)	INFO	FORMAT	12766	12911	12912	13172	13173	13175	13177	13178	13179	13183	13578	13580	13581	13582	13583	15668	15669	15670	15671	15672	15673	15674	15675	16150	16151	16292	16293	20681	20682	20683	20684	20685	20686	20687	22013	22609	22615	22616	22617	22618	22619	22620
5	20319734	G	A	A:0.154839	5.4159	ANN=A|splice_region_variant|LOW|AT5G49950|AT5G49950|transcript|AT5G49950.1|protein_coding|14/14|c.*137C>T||||||,A|3_prime_UTR_variant|MODIFIER|AT5G49945|AT5G49945|transcript|AT5G49945.1|protein_coding|3/3|c.*302G>A|||||302|,A|3_prime_UTR_variant|MODIFIER|AT5G49950|AT5G49950|transcript|AT5G49950.1|protein_coding|14/14|c.*137C>T|||||137|,A|upstream_gene_variant|MODIFIER|AT5G07525|AT5G07525|transcri…	GT:AD:DP:FT:GQ:PL	0/0:31,0:31:PASS:75:0,75,1125	0/0:37,0:37:PASS:99:0,99,1485	1/1:0,28:28:PASS:84:1195,84,0	0/0:16,0:16:PASS:45:0,45,675	0/0:27,0:27:PASS:72:0,72,1080	0/0:20,0:20:PASS:46:0,46,774	1/1:0,20:20:PASS:60:817,60,0	1/1:0,26:26:PASS:78:1077,78,0	0/0:11,0:11:PASS:30:0,30,450	0/0:23,0:23:PASS:58:0,58,923	0/0:21,0:21:PASS:60:0,60,867	0/0:16,0:16:PASS:45:0,45,675	1/1:0,26:26:PASS:78:1103,78,0	0/0:20,0:20:PASS:51:0,51,765	0/0:30,0:30:PASS:81:0,81,1212	0/0:21,0:21:PASS:51:0,51,765	0/0:19,0:19:PASS:45:0,45,675	0/0:23,0:23:PASS:66:0,66,920	0/0:30,0:30:PASS:84:0,84,1260	0/0:22,0:22:PASS:60:0,60,900	0/0:31,0:31:PASS:84:0,84,1260	1/1:0,17:17:PASS:51:689,51,0	0/0:21,0:21:PASS:60:0,60,868	0/0:32,0:32:PASS:84:0,84,1227	0/0:32,0:32:PASS:93:0,93,1395	0/0:23,0:23:PASS:60:0,60,900	0/0:17,0:17:PASS:29:0,29,628	0/0:27,0:27:PASS:81:0,81,1007	0/0:28,0:28:PASS:81:0,81,1097	0/0:34,0:34:PASS:99:0,99,1432	1/1:0,43:43:PASS:99:1638,128,0	0/0:33,0:33:PASS:90:0,90,1350	0/0:37,0:37:PASS:99:0,99,1485	0/0:27,0:27:PASS:75:0,75,1125	0/0:25,0:25:PASS:72:0,72,1080	0/0:23,0:23:PASS:66:0,66,862	./.:18,0:18:PASS:16:0,16,562	0/0:17,0:17:PASS:33:0,33,636	0/0:27,0:27:PASS:63:0,63,945	1/1:0,17:17:PASS:51:668,51,0	0/0:16,0:16:PASS:42:0,42,630	1/1:0,20:20:PASS:59:732,59,0
5	20656234	A	T	T:0.166667	9.68553	ANN=T|3_prime_UTR_variant|MODIFIER|SWEET10|AT5G50790|transcript|AT5G50790.1|protein_coding|6/6|c.*227T>A|||||227|,T|downstream_gene_variant|MODIFIER|AT5G50780|AT5G50780|transcript|AT5G50780.1|protein_coding||c.*1286A>T|||||1022|,T|downstream_gene_variant|MODIFIER|AT5G50780|AT5G50780|transcript|AT5G50780.2|protein_coding||c.*1286A>T|||||833|,T|downstream_gene_variant|MODIFIER|AT5G50780|AT5G50780|t…	GT:AD:DP:FT:GQ:PL	0/0:34,0:34:PASS:99:0,99,1485	0/0:37,0:37:PASS:79:0,79,1444	1/1:0,45:45:PASS:99:1907,135,0	0/0:20,0:20:PASS:54:0,54,810	0/0:25,0:25:PASS:60:0,60,900	0/0:42,0:42:PASS:91:0,91,1670	1/1:1,27:28:PASS:74:1177,74,0	1/1:0,35:35:PASS:99:1499,105,0	0/0:29,0:29:PASS:81:0,81,1215	0/0:35,0:35:PASS:90:0,90,1350	0/0:26,0:26:PASS:66:0,66,990	0/0:22,0:22:PASS:60:0,60,900	1/1:0,31:31:PASS:93:1287,93,0	0/0:34,0:34:PASS:99:0,99,1485	0/0:32,0:32:PASS:90:0,90,1350	0/0:29,0:29:PASS:78:0,78,1170	0/0:31,0:31:PASS:90:0,90,1350	0/0:32,0:32:PASS:81:0,81,1215	0/0:31,0:31:PASS:71:0,71,1265	0/0:26,0:26:PASS:72:0,72,1080	0/0:21,0:21:PASS:39:0,39,585	1/1:0,32:32:PASS:96:1310,96,0	0/0:21,0:21:PASS:60:0,60,900	0/0:24,0:24:PASS:69:0,69,1035	0/0:26,0:26:PASS:72:0,72,1080	0/0:35,0:35:PASS:87:0,87,1305	0/0:24,0:24:PASS:72:0,72,1049	0/0:28,0:28:PASS:78:0,78,1170	0/0:38,0:38:PASS:99:0,99,1518	1/1:0,45:45:PASS:99:1856,135,0	1/1:0,46:46:PASS:99:1917,138,0	0/0:24,0:24:PASS:72:0,72,975	./.:59,0:59:PASS:99:0,120,1800	0/0:44,0:44:PASS:99:0,99,1485	0/0:37,0:37:PASS:99:0,99,1401	0/0:19,0:19:PASS:57:0,57,743	0/0:23,0:23:PASS:63:0,63,945	0/0:23,0:23:PASS:60:0,60,900	0/0:19,0:19:PASS:57:0,57,647	1/1:0,23:23:PASS:69:818,69,0	0/0:24,0:24:PASS:72:0,72,753	1/1:0,25:25:PASS:75:962,75,0
5	20743393	C	T	T:0.166667	8.72446	ANN=T|missense_variant|MODERATE|AT5G51000|AT5G51000|transcript|AT5G51000.1|protein_coding|1/1|c.277G>A|p.Glu93Lys|277/1137|277/1137|93/378||,T|upstream_gene_variant|MODIFIER|AT5G50995|AT5G50995|transcript|AT5G50995.1|protein_coding||c.-1679G>A|||||1679|WARNING_TRANSCRIPT_INCOMPLETE,T|upstream_gene_variant|MODIFIER|AT5G51010|AT5G51010|transcript|AT5G51010.1|protein_coding||c.-1222C>T|||||1160|,T|d…	GT:AD:DP:FT:GQ:PL	0/0:35,0:35:PASS:99:0,99,1485	0/0:39,0:39:PASS:99:0,106,1567	1/1:1,38:39:PASS:88:1515,88,0	0/0:25,0:25:PASS:72:0,72,1080	0/0:16,0:16:PASS:42:0,42,630	0/0:27,0:27:PASS:72:0,72,1066	./.:1,21:22:PASS:21:829,21,0	1/1:0,24:24:PASS:72:1007,72,0	0/0:20,0:20:PASS:60:0,60,811	0/0:15,0:15:PASS:45:0,45,632	0/0:21,0:21:PASS:60:0,60,900	./.:18,0:18:PASS:15:0,15,636	1/1:0,17:17:PASS:51:715,51,0	0/0:24,0:24:PASS:63:0,63,945	0/0:26,0:26:PASS:72:0,72,1080	0/0:19,0:19:PASS:48:0,48,720	0/0:25,0:25:PASS:72:0,72,1049	0/0:30,0:30:PASS:81:0,81,1215	0/0:27,0:27:PASS:72:0,72,1125	0/0:28,0:28:PASS:78:0,78,1170	0/0:28,0:28:PASS:81:0,81,1215	1/1:0,23:23:PASS:69:981,69,0	0/0:19,0:19:PASS:51:0,51,765	0/0:26,0:26:PASS:66:0,66,990	0/0:29,0:29:PASS:78:0,78,1170	0/0:25,0:25:PASS:66:0,66,990	0/0:17,0:17:PASS:48:0,48,720	0/0:28,0:28:PASS:43:0,43,1082	0/0:45,0:45:PASS:99:0,107,1800	1/1:0,41:41:PASS:99:1678,123,0	./.:1,50:51:PASS:99:1982,112,0	0/0:40,0:40:PASS:99:0,114,1710	./.:57,0:57:PASS:99:0,101,1800	0/0:37,0:37:PASS:99:0,99,1485	0/0:38,0:38:PASS:99:0,108,1620	0/0:20,0:20:PASS:60:0,60,759	0/0:27,0:27:PASS:81:0,81,1025	0/0:18,0:18:PASS:48:0,48,720	0/0:18,0:18:PASS:54:0,54,695	1/1:0,18:18:PASS:54:699,54,0	0/0:19,0:19:PASS:51:0,51,765	1/1:0,19:19:PASS:57:715,57,0
5	20859536	A	G	G:0.103896	6.11237	ANN=G|upstream_gene_variant|MODIFIER|AT5G51310|AT5G51310|transcript|AT5G51310.1|protein_coding||c.-4818T>C|||||4724|,G|upstream_gene_variant|MODIFIER|SCC4|AT5G51340|transcript|AT5G51340.1|protein_coding||c.-3746A>G|||||3366|,G|intron_variant|MODIFIER|DYAD|AT5G51330|transcript|AT5G51330.1|protein_coding|6/7|c.1393-13T>C||||||,G|intron_variant|MODIFIER|DYAD|AT5G51330|transcript|AT5G51330.2|protein_…	GT:AD:DP:GQ:PL	0/0:31,0:31:82:0,82,1248	0/0:22,0:22:60:0,60,900	0/0:38,0:38:99:0,102,1530	0/0:30,0:30:78:0,78,1170	0/0:17,0:17:42:0,42,630	0/0:19,0:19:54:0,54,810	0/0:24,0:24:60:0,60,900	0/0:21,0:21:51:0,51,765	0/0:13,0:13:33:0,33,495	0/0:11,0:11:30:0,30,450	0/0:37,0:37:99:0,99,1485	0/0:29,0:29:84:0,84,1239	1/1:0,16:16:47:582,47,0	0/0:31,0:31:84:0,84,1260	0/0:24,0:24:60:0,60,900	0/0:34,0:34:90:0,90,1350	0/0:20,0:20:60:0,60,823	0/0:26,0:26:72:0,72,1080	0/0:24,0:24:72:0,72,1026	0/0:24,0:24:72:0,72,1038	0/0:30,0:30:75:0,75,1125	1/1:0,22:22:66:943,66,0	0/0:19,0:19:45:0,45,675	0/0:25,0:25:72:0,72,1060	0/0:29,0:29:81:0,81,1206	0/0:24,0:24:72:0,72,1040	0/0:22,0:22:60:0,60,869	0/0:33,0:33:93:0,93,1395	0/0:30,0:30:84:0,84,1260	0/0:32,0:32:90:0,90,1313	1/1:0,34:34:99:1353,102,0	0/0:23,0:23:51:0,51,832	0/0:38,0:38:99:0,102,1530	0/0:36,0:36:90:0,90,1350	0/0:26,0:26:75:0,75,996	0/0:25,0:25:60:0,60,900	0/0:30,0:30:90:0,90,1113	0/0:30,0:30:81:0,81,1215	0/0:18,0:18:45:0,45,675	0/0:19,0:19:42:0,42,630	0/0:21,0:21:57:0,57,855	1/1:0,27:27:81:1039,81,0
5	21004524	G	GT	GT:0.169935	9.52762	ANN=GT|3_prime_UTR_variant|MODIFIER|KEA5|AT5G51710|transcript|AT5G51710.1|protein_coding|20/20|c.*41dupA|||||41|,GT|3_prime_UTR_variant|MODIFIER|KEA5|AT5G51710|transcript|AT5G51710.2|protein_coding|20/20|c.*41dupA|||||41|,GT|upstream_gene_variant|MODIFIER|ACS12|AT5G51690|transcript|AT5G51690.1|protein_coding||c.-3568dupA|||||3475|,GT|upstream_gene_variant|MODIFIER|RAR1|AT5G51700|transcript|AT5G51…	GT:AD:DP:FT:GQ:PGT:PID:PL:PS	0/0:37,0:37:PASS:84:.:.:0,84,1260:.	0/0:36,0:36:PASS:93:.:.:0,93,1395:.	1/1:0,29:29:PASS:87:.:.:903,87,0:.	0/0:21,0:21:PASS:63:.:.:0,63,884:.	0/0:22,0:22:PASS:60:.:.:0,60,900:.	0/0:23,0:23:PASS:63:.:.:0,63,945:.	1/1:0,19:19:PASS:57:.:.:592,57,0:.	1/1:0,14:14:PASS:42:.:.:437,42,0:.	0/0:27,0:27:PASS:72:.:.:0,72,1080:.	0/0:18,0:18:PASS:54:.:.:0,54,732:.	0/0:27,0:27:PASS:72:.:.:0,72,1080:.	0/0:32,0:32:PASS:90:.:.:0,90,1350:.	1/1:0,34:34:PASS:99:.:.:1091,105,0:.	0/0:35,0:35:PASS:99:.:.:0,99,1479:.	0/0:30,0:30:PASS:81:.:.:0,81,1215:.	0/0:30,0:30:PASS:81:.:.:0,81,1215:.	0/0:15,0:15:PASS:45:.:.:0,45,632:.	0/0:17,0:17:PASS:51:.:.:0,51,720:.	0/0:30,0:30:PASS:81:.:.:0,81,1215:.	0/0:24,0:24:PASS:66:.:.:0,66,990:.	0/0:27,0:27:PASS:66:.:.:0,66,990:.	1/1:0,18:18:PASS:57:.:.:592,57,0:.	0/0:20,0:20:PASS:51:.:.:0,51,765:.	0/0:25,0:25:PASS:72:.:.:0,72,1080:.	0/0:21,0:21:PASS:60:.:.:0,60,900:.	0/0:24,0:24:PASS:57:.:.:0,57,855:.	0/0:19,0:19:PASS:54:.:.:0,54,810:.	0/0:27,0:27:PASS:75:.:.:0,75,1125:.	0/0:36,0:36:PASS:99:.:.:0,99,1474:.	1/1:0,42:42:PASS:99:.:.:1310,126,0:.	1/1:0,31:31:PASS:93:.:.:966,93,0:.	0/0:26,0:26:PASS:66:.:.:0,66,990:.	0/0:46,0:46:PASS:99:.:.:0,101,1710:.	0/0:36,0:36:PASS:99:.:.:0,99,1485:.	0/0:27,0:27:PASS:78:.:.:0,78,1170:.	0/0:24,0:24:PASS:60:.:.:0,60,900:.	0/0:29,0:29:PASS:75:.:.:0,75,1125:.	0/0:22,0:22:PASS:60:.:.:0,60,900:.	0/0:15,0:15:PASS:42:.:.:0,42,630:.	1/1:0,11:11:PASS:33:.:.:343,33,0:.	0/0:17,0:17:PASS:42:.:.:0,42,630:.	1/1:0,25:25:PASS:75:.:.:780,75,0:.
5	21057767	G	A	A:0.166667	8.42866	ANN=A|upstream_gene_variant|MODIFIER|GA20OX2|AT5G51810|transcript|AT5G51810.1|protein_coding||c.-1021C>T|||||886|,A|upstream_gene_variant|MODIFIER|AT5G07845|AT5G07845|transcript|AT5G07845.1|pseudogene||n.-4436G>A|||||4436|,A|upstream_gene_variant|MODIFIER|GA20OX2|AT5G51810|transcript|AT5G51810.2|protein_coding||c.-1021C>T|||||886|,A|downstream_gene_variant|MODIFIER|AT5G07835|AT5G07835|transcript|…	GT:AD:DP:FT:GQ:PL	0/0:37,0:37:PASS:99:0,99,1485	0/0:31,0:31:PASS:90:0,90,1258	1/1:0,39:39:PASS:99:1568,117,0	0/0:35,0:35:PASS:99:0,102,1480	0/0:38,0:38:PASS:99:0,99,1485	0/0:35,0:35:PASS:99:0,99,1485	1/1:0,15:15:PASS:45:639,45,0	1/1:0,41:41:PASS:99:1787,123,0	0/0:35,0:35:PASS:99:0,99,1382	0/0:35,0:35:PASS:99:0,99,1485	0/0:31,0:31:PASS:90:0,90,1350	0/0:37,0:37:PASS:99:0,102,1530	1/1:0,39:39:PASS:99:1653,117,0	0/0:30,0:30:PASS:90:0,90,1238	0/0:37,0:37:PASS:99:0,102,1530	0/0:34,0:34:PASS:90:0,90,1350	0/0:13,0:13:PASS:36:0,36,540	0/0:21,0:21:PASS:60:0,60,900	0/0:32,0:32:PASS:90:0,90,1325	0/0:26,0:26:PASS:72:0,72,1080	0/0:21,0:21:PASS:60:0,60,863	1/1:0,23:23:PASS:69:955,69,0	0/0:19,0:19:PASS:48:0,48,720	0/0:16,0:16:PASS:42:0,42,630	0/0:24,0:24:PASS:72:0,72,999	0/0:23,0:23:PASS:60:0,60,900	0/0:15,0:15:PASS:45:0,45,588	0/0:33,0:33:PASS:90:0,90,1350	0/0:35,0:35:PASS:99:0,99,1485	1/1:0,41:41:PASS:99:1666,123,0	1/1:0,47:47:PASS:99:1872,141,0	0/0:34,0:34:PASS:99:0,99,1338	./.:58,0:58:PASS:99:0,120,1800	0/0:36,0:36:PASS:99:0,105,1495	0/0:24,0:24:PASS:72:0,72,960	0/0:28,0:28:PASS:84:0,84,940	0/0:21,0:21:PASS:57:0,57,855	0/0:16,0:16:PASS:42:0,42,630	0/0:17,0:17:PASS:51:0,51,567	1/1:0,27:27:PASS:81:1027,81,0	0/0:24,0:24:PASS:72:0,72,873	1/1:0,25:25:PASS:75:867,75,0
5	21229825	T	C	C:0.165563	8.94589	ANN=C|downstream_gene_variant|MODIFIER|SHOC1|AT5G52290|transcript|AT5G52290.1|protein_coding||c.*528A>G|||||399|,C|intron_variant|MODIFIER|AT5G52280|AT5G52280|transcript|AT5G52280.1|protein_coding|6/6|c.2339+27T>C||||||	GT:AD:DP:FT:GQ:PL	0/0:35,0:35:PASS:99:0,99,1485	0/0:32,0:32:PASS:90:0,90,1350	1/1:1,30:31:PASS:53:1204,53,0	0/0:23,0:23:PASS:46:0,46,831	0/0:26,0:26:PASS:66:0,66,962	0/0:36,0:36:PASS:99:0,99,1485	1/1:0,20:20:PASS:60:805,60,0	1/1:0,26:26:PASS:78:1099,78,0	./.:15,0:15:PASS:10:0,10,547	0/0:19,0:19:PASS:51:0,51,765	0/0:36,0:36:PASS:99:0,99,1485	0/0:35,0:35:PASS:87:0,87,1305	1/1:1,30:31:PASS:52:1096,52,0	0/0:37,0:37:PASS:96:0,96,1440	0/0:33,0:33:PASS:90:0,90,1350	0/0:27,0:27:PASS:70:0,70,1023	0/0:26,0:26:PASS:72:0,72,1080	0/0:20,0:20:PASS:60:0,60,883	0/0:27,0:27:PASS:50:0,50,1041	0/0:32,0:32:PASS:81:0,81,1215	0/0:36,0:36:PASS:93:0,93,1395	1/1:0,21:21:PASS:63:876,63,0	0/0:33,0:33:PASS:96:0,96,1440	0/0:28,0:28:PASS:81:0,81,1179	0/0:28,0:28:PASS:72:0,72,1080	0/0:32,0:32:PASS:81:0,81,1215	0/0:25,0:25:PASS:63:0,63,945	0/0:31,0:31:PASS:90:0,90,1214	0/0:29,0:29:PASS:50:0,50,1025	1/1:0,37:37:PASS:99:1528,111,0	1/1:0,38:38:PASS:99:1486,114,0	0/0:32,0:32:PASS:78:0,78,1205	0/0:39,0:39:PASS:99:0,101,1639	0/0:20,0:20:PASS:60:0,60,825	0/0:31,0:31:PASS:90:0,90,1350	0/0:25,0:25:PASS:72:0,72,963	0/0:27,0:27:PASS:72:0,72,1080	0/0:21,0:21:PASS:57:0,57,855	0/0:16,0:16:PASS:48:0,48,584	1/1:0,19:19:PASS:57:709,57,0	0/0:26,0:26:PASS:75:0,75,976	1/1:0,22:22:PASS:66:826,66,0
5	21271637	A	G	G:0.176471	10.6237	ANN=G|upstream_gene_variant|MODIFIER|CYP715A1|AT5G52400|transcript|AT5G52400.1|protein_coding||c.-1312A>G|||||1187|,G|upstream_gene_variant|MODIFIER|AT5G52410|AT5G52410|transcript|AT5G52410.2|protein_coding||c.-4344A>G|||||4319|,G|upstream_gene_variant|MODIFIER|AT5G52410|AT5G52410|transcript|AT5G52410.3|protein_coding||c.-4344A>G|||||4252|,G|upstream_gene_variant|MODIFIER|AT5G52410|AT5G52410|tran…	GT:AD:DP:FT:GQ:PGT:PID:PL:PS	0/0:28,0:28:PASS:81:.:.:0,81,1215:.	0/0:28,0:28:PASS:70:.:.:0,70,1080:.	1/1:0,35:35:PASS:99:1/1:21271637_A_G:1589,108,0:21271637	0/0:35,0:35:PASS:99:.:.:0,99,1485:.	0/0:21,0:21:PASS:60:.:.:0,60,900:.	0/0:26,0:26:PASS:72:.:.:0,72,1080:.	1/1:0,28:28:PASS:84:1/1:21271637_A_G:1259,84,0:21271637	1/1:0,31:31:PASS:93:1/1:21271637_A_G:1383,93,0:21271637	0/0:27,0:27:PASS:70:.:.:0,70,1103:.	0/0:28,0:28:PASS:75:.:.:0,75,1125:.	0/0:35,0:35:PASS:99:.:.:0,99,1476:.	0/0:31,0:31:PASS:90:.:.:0,90,1350:.	1/1:0,28:28:PASS:84:1/1:21271637_A_G:1247,84,0:21271637	0/0:35,0:35:PASS:99:.:.:0,99,1485:.	0/0:24,0:24:PASS:72:.:.:0,72,1016:.	0/0:30,0:30:PASS:84:.:.:0,84,1260:.	0/0:18,0:18:PASS:45:.:.:0,45,675:.	0/0:27,0:27:PASS:75:.:.:0,75,1125:.	0/0:22,0:22:PASS:60:.:.:0,60,898:.	0/0:22,0:22:PASS:60:.:.:0,60,900:.	0/0:25,0:25:PASS:72:.:.:0,72,1074:.	1/1:0,14:14:PASS:48:1/1:21271637_A_G:713,48,0:21271637	0/0:21,0:21:PASS:60:.:.:0,60,900:.	0/0:21,0:21:PASS:60:.:.:0,60,809:.	0/0:26,0:26:PASS:72:.:.:0,72,1080:.	0/0:28,0:28:PASS:81:.:.:0,81,1183:.	0/0:23,0:23:PASS:54:.:.:0,54,810:.	0/0:34,0:34:PASS:99:.:.:0,99,1397:.	0/0:38,0:38:PASS:99:.:.:0,99,1485:.	1/1:0,35:35:PASS:99:1/1:21271637_A_G:1553,105,0:21271637	1/1:0,37:37:PASS:99:1/1:21271637_A_G:1700,114,0:21271637	0/0:33,0:33:PASS:90:.:.:0,90,1350:.	./.:52,0:52:PASS:99:.:.:0,120,1800:.	0/0:37,0:37:PASS:99:.:.:0,99,1485:.	0/0:30,0:30:PASS:84:.:.:0,84,1260:.	0/0:33,0:33:PASS:96:.:.:0,96,1440:.	0/0:19,0:19:PASS:51:.:.:0,51,765:.	0/0:13,0:13:PASS:36:.:.:0,36,540:.	0/0:18,0:18:PASS:48:.:.:0,48,720:.	1/1:0,15:15:PASS:45:1/1:21271637_A_G:665,45,0:21271637	0/0:20,0:20:PASS:60:.:.:0,60,725:.	1/1:0,32:32:PASS:96:1/1:21271637_A_G:1414,96,0:21271637
5	21314026	T	G	G:0.172185	8.34929	ANN=G|3_prime_UTR_variant|MODIFIER|OVA6|AT5G52520|transcript|AT5G52520.1|protein_coding|10/10|c.*151T>G|||||151|,G|upstream_gene_variant|MODIFIER|AT5G52530|AT5G52530|transcript|AT5G52530.1|protein_coding||c.-3527T>G|||||3114|,G|upstream_gene_variant|MODIFIER|AT5G52530|AT5G52530|transcript|AT5G52530.2|protein_coding||c.-3543T>G|||||3104|,G|upstream_gene_variant|MODIFIER|AT5G52530|AT5G52530|transcr…	GT:AD:DP:FT:GQ:PL	0/0:35,0:35:PASS:61:0,61,1398	0/0:18,0:18:PASS:42:0,42,630	1/1:0,40:40:PASS:99:1678,120,0	0/0:22,0:22:PASS:60:0,60,900	0/0:20,0:20:PASS:57:0,57,855	0/0:31,0:31:PASS:72:0,72,1080	1/1:0,26:26:PASS:78:1081,78,0	1/1:0,21:21:PASS:63:853,63,0	0/0:21,0:21:PASS:51:0,51,765	0/0:20,0:20:PASS:54:0,54,810	0/0:23,0:23:PASS:60:0,60,900	0/0:28,0:28:PASS:81:0,81,1215	1/1:0,21:21:PASS:63:876,63,0	0/0:31,0:31:PASS:84:0,84,1260	0/0:37,0:37:PASS:99:0,99,1485	0/0:32,0:32:PASS:90:0,90,1350	0/0:28,0:28:PASS:81:0,81,1208	0/0:25,0:25:PASS:72:0,72,1080	0/0:20,0:20:PASS:48:0,48,802	0/0:20,0:20:PASS:57:0,57,855	0/0:27,0:27:PASS:72:0,72,1080	1/1:0,22:22:PASS:66:891,66,0	0/0:23,0:23:PASS:60:0,60,900	0/0:23,0:23:PASS:60:0,60,900	0/0:31,0:31:PASS:90:0,90,1350	0/0:20,0:20:PASS:57:0,57,855	0/0:16,0:16:PASS:36:0,36,540	0/0:33,0:33:PASS:90:0,90,1350	0/0:24,0:24:PASS:60:0,60,900	1/1:0,29:29:PASS:87:1144,87,0	1/1:0,45:45:PASS:99:1805,135,0	0/0:24,0:24:PASS:60:0,60,900	./.:59,0:59:PASS:99:0,120,1800	0/0:32,0:32:PASS:90:0,90,1350	0/0:27,0:27:PASS:81:0,81,953	0/0:18,0:18:PASS:48:0,48,720	./.:14,0:14:PASS:10:0,10,511	0/0:21,0:21:PASS:60:0,60,821	0/0:12,0:12:PASS:36:0,36,478	1/1:0,20:20:PASS:60:754,60,0	0/0:15,0:15:PASS:45:0,45,588	1/1:0,26:26:PASS:78:942,78,0
5	21394004	AGGAGT	A	A:0.16	8.33037	ANN=A|frameshift_variant|HIGH|CBSDUF5|AT5G52790|transcript|AT5G52790.1|protein_coding|2/13|c.228_232delACTCC|p.Leu77fs|921/2350|228/1503|76/500||,A|frameshift_variant|HIGH|CBSDUF5|AT5G52790|transcript|AT5G52790.2|protein_coding|2/11|c.228_232delACTCC|p.Leu77fs|611/2203|228/1182|76/393||,A|frameshift_variant|HIGH|CBSDUF5|AT5G52790|transcript|AT5G52790.3|protein_coding|2/12|c.228_232delACTCC|p.Leu7…	GT:AD:DP:FT:GQ:PL	0/0:25,0:25:PASS:72:0,72,979	0/0:16,0:16:PASS:45:0,45,675	1/1:1,25:26:PASS:33:1080,33,0	0/0:25,0:25:PASS:72:0,72,1080	0/0:22,0:22:PASS:49:0,49,864	0/0:20,0:20:PASS:57:0,57,855	1/1:0,28:28:PASS:84:1253,84,0	1/1:0,20:20:PASS:60:894,60,0	0/0:17,0:17:PASS:48:0,48,720	0/0:17,0:17:PASS:48:0,48,720	0/0:28,0:28:PASS:72:0,72,1080	0/0:22,0:22:PASS:60:0,60,878	1/1:0,24:24:PASS:72:1080,72,0	0/0:16,0:16:PASS:45:0,45,675	0/0:35,0:35:PASS:96:0,96,1440	0/0:27,0:27:PASS:72:0,72,1080	0/0:23,0:23:PASS:60:0,60,900	0/0:25,0:25:PASS:75:0,75,1037	0/0:22,0:22:PASS:60:0,60,900	0/0:31,0:31:PASS:87:0,87,1305	0/0:24,0:24:PASS:57:0,57,855	1/1:0,19:19:PASS:57:849,57,0	0/0:19,0:19:PASS:51:0,51,765	0/0:30,0:30:PASS:90:0,90,1246	0/0:30,0:30:PASS:78:0,78,1142	0/0:19,0:19:PASS:57:0,57,779	0/0:19,0:19:PASS:45:0,45,675	0/0:21,0:21:PASS:57:0,57,855	0/0:28,0:28:PASS:81:0,81,1130	1/1:0,33:33:PASS:99:1465,99,0	1/1:0,41:41:PASS:99:1828,123,0	0/0:20,0:20:PASS:60:0,60,793	0/0:44,0:44:PASS:99:0,114,1721	0/0:31,0:31:PASS:81:0,81,1215	0/0:24,0:24:PASS:72:0,72,835	0/0:30,0:30:PASS:48:0,48,1096	0/0:21,0:21:PASS:31:0,31,734	0/0:12,0:12:PASS:36:0,36,474	0/0:17,0:17:PASS:51:0,51,588	1/1:0,13:13:PASS:39:585,39,0	0/0:30,0:30:PASS:90:0,90,992	1/1:0,21:21:PASS:63:932,63,0
5	21424841	GTA	G	G:0.153333	7.6733	ANN=G|upstream_gene_variant|MODIFIER|ABCG8|AT5G52860|transcript|AT5G52860.1|protein_coding||c.-3298_-3297delTA|||||3127|,G|downstream_gene_variant|MODIFIER|MAKR5|AT5G52870|transcript|AT5G52870.1|protein_coding||c.*3348_*3349delTA|||||3005|,G|downstream_gene_variant|MODIFIER|MAKR5|AT5G52870|transcript|AT5G52870.2|protein_coding||c.*3533_*3534delTA|||||2985|,G|intergenic_region|MODIFIER|ABCG8-MAKR5…	GT:AD:DP:FT:GQ:PL	0/0:34,0:34:PASS:90:0,90,1350	0/0:41,0:41:PASS:99:0,101,1530	1/1:0,41:41:PASS:99:1712,123,0	0/0:33,0:33:PASS:91:0,91,1382	0/0:33,0:33:PASS:90:0,90,1350	0/0:36,0:36:PASS:99:0,99,1406	1/1:0,31:31:PASS:93:1285,93,0	1/1:0,29:29:PASS:87:1220,87,0	0/0:35,0:35:PASS:99:0,99,1443	0/0:32,0:32:PASS:85:0,85,1349	0/0:35,0:35:PASS:99:0,99,1485	0/0:38,0:38:PASS:70:0,70,1531	1/1:0,32:32:PASS:96:1339,96,0	0/0:33,0:33:PASS:99:0,99,1396	0/0:33,0:33:PASS:93:0,93,1395	0/0:21,0:21:PASS:60:0,60,900	0/0:22,0:22:PASS:51:0,51,765	0/0:18,0:18:PASS:45:0,45,675	0/0:15,0:15:PASS:45:0,45,646	0/0:23,0:23:PASS:57:0,57,855	0/0:24,0:24:PASS:69:0,69,1035	./.:1,16:17:PASS:11:632,11,0	0/0:28,0:28:PASS:81:0,81,1215	0/0:21,0:21:PASS:60:0,60,900	0/0:30,0:30:PASS:90:0,90,1125	0/0:21,0:21:PASS:60:0,60,885	0/0:25,0:25:PASS:72:0,72,1080	0/0:33,0:33:PASS:90:0,90,1350	0/0:28,0:28:PASS:75:0,75,1125	1/1:0,49:49:PASS:99:2055,148,0	./.:1,51:52:PASS:99:2089,115,0	0/0:34,0:34:PASS:99:0,99,1322	./.:55,0:55:PASS:99:0,120,1800	0/0:33,0:33:PASS:99:0,99,1351	0/0:22,0:22:PASS:57:0,57,855	0/0:30,0:30:PASS:58:0,58,1017	./.:7,0:7:PASS:18:0,18,270	0/0:12,0:12:PASS:36:0,36,501	0/0:14,0:14:PASS:42:0,42,551	1/1:0,10:10:PASS:30:421,30,0	0/0:17,0:17:PASS:51:0,51,635	1/1:0,19:19:PASS:57:776,57,0
5	21434721	A	C	C:0.143791	6.26325	ANN=C|upstream_gene_variant|MODIFIER|AT5G52880|AT5G52880|transcript|AT5G52880.1|protein_coding||c.-1026T>G|||||927|,C|intron_variant|MODIFIER|AT5G52882|AT5G52882|transcript|AT5G52882.1|protein_coding|10/12|c.2175+32T>G||||||	GT:AD:DP:FT:GQ:PL	0/0:33,0:33:PASS:81:0,81,1215	0/0:25,0:25:PASS:63:0,63,945	1/1:0,29:29:PASS:87:1181,87,0	0/0:14,0:14:PASS:39:0,39,585	0/0:15,0:15:PASS:42:0,42,630	0/0:15,0:15:PASS:39:0,39,585	1/1:0,22:22:PASS:66:892,66,0	1/1:0,26:26:PASS:78:1109,78,0	0/0:24,0:24:PASS:60:0,60,900	0/0:22,0:22:PASS:60:0,60,900	0/0:27,0:27:PASS:72:0,72,1080	0/0:25,0:25:PASS:60:0,60,900	1/1:0,24:24:PASS:72:961,72,0	0/0:22,0:22:PASS:60:0,60,900	0/0:24,0:24:PASS:60:0,60,900	0/0:23,0:23:PASS:60:0,60,900	0/0:20,0:20:PASS:48:0,48,720	0/0:26,0:26:PASS:72:0,72,1080	0/0:35,0:35:PASS:90:0,90,1350	0/0:28,0:28:PASS:81:0,81,1162	0/0:36,0:36:PASS:99:0,99,1485	1/1:0,15:15:PASS:45:623,45,0	0/0:25,0:25:PASS:72:0,72,1080	0/0:26,0:26:PASS:75:0,75,1125	0/0:20,0:20:PASS:51:0,51,765	0/0:21,0:21:PASS:60:0,60,888	0/0:23,0:23:PASS:60:0,60,900	0/0:34,0:34:PASS:99:0,99,1485	0/0:26,0:26:PASS:69:0,69,1035	1/1:0,26:26:PASS:78:1050,78,0	1/1:0,19:19:PASS:57:757,57,0	0/0:21,0:21:PASS:57:0,57,855	0/0:42,0:42:PASS:99:0,108,1620	0/0:30,0:30:PASS:72:0,72,1125	0/0:20,0:20:PASS:57:0,57,855	0/0:17,0:17:PASS:39:0,39,585	0/0:20,0:20:PASS:54:0,54,810	0/0:19,0:19:PASS:54:0,54,810	0/0:21,0:21:PASS:60:0,60,900	1/1:0,21:21:PASS:63:790,63,0	0/0:19,0:19:PASS:51:0,51,765	1/1:0,30:30:PASS:89:1069,89,0
5	21508695	T	G	G:0.164474	7.49425	ANN=G|missense_variant|MODERATE|AT5G53045|AT5G53045|transcript|AT5G53045.1|protein_coding|4/4|c.199A>C|p.Ile67Leu|270/624|199/291|67/96||,G|upstream_gene_variant|MODIFIER|RKD4|AT5G53040|transcript|AT5G53040.1|protein_coding||c.-747A>C|||||747|,G|upstream_gene_variant|MODIFIER|AT5G53048|AT5G53048|transcript|AT5G53048.1|pseudogene||n.-1166T>G|||||1166|,G|upstream_gene_variant|MODIFIER|AT5G53048|AT5…	GT:AD:DP:FT:GQ:PGT:PID:PL:PS	0/0:31,0:31:PASS:81:.:.:0,81,1215:.	0/0:20,0:20:PASS:54:.:.:0,54,810:.	1/1:0,39:39:PASS:99:.:.:1624,117,0:.	0/0:23,0:23:PASS:60:.:.:0,60,900:.	0/0:19,0:19:PASS:54:.:.:0,54,810:.	0/0:30,0:30:PASS:50:.:.:0,50,1162:.	1/1:0,18:18:PASS:54:.:.:773,54,0:.	1/1:0,14:14:PASS:42:.:.:592,42,0:.	0/0:28,0:28:PASS:72:.:.:0,72,1080:.	0/0:26,0:26:PASS:72:.:.:0,72,1080:.	0/0:37,0:37:PASS:99:.:.:0,99,1485:.	0/0:31,0:31:PASS:87:.:.:0,87,1305:.	1/1:0,27:27:PASS:80:.:.:1058,80,0:.	0/0:31,0:31:PASS:87:.:.:0,87,1305:.	0/0:20,0:20:PASS:54:.:.:0,54,810:.	0/0:29,0:29:PASS:81:.:.:0,81,1215:.	0/0:32,0:32:PASS:81:.:.:0,81,1215:.	0/0:30,0:30:PASS:81:.:.:0,81,1215:.	0/0:26,0:26:PASS:72:.:.:0,72,1080:.	0/0:19,0:19:PASS:48:.:.:0,48,720:.	0/0:31,0:31:PASS:90:.:.:0,90,1350:.	1/1:0,28:28:PASS:84:.:.:1157,84,0:.	0/0:17,0:17:PASS:51:.:.:0,51,732:.	0/0:31,0:31:PASS:84:.:.:0,84,1260:.	0/0:30,0:30:PASS:81:.:.:0,81,1215:.	0/0:28,0:28:PASS:75:.:.:0,75,1125:.	0/0:17,0:17:PASS:45:.:.:0,45,675:.	0/0:22,0:22:PASS:60:.:.:0,60,900:.	0/0:29,0:29:PASS:75:.:.:0,75,1125:.	1/1:0,37:37:PASS:99:.:.:1527,111,0:.	1/1:0,23:23:PASS:69:.:.:951,69,0:.	0/0:33,0:33:PASS:81:.:.:0,81,1215:.	0/0:40,0:40:PASS:99:.:.:0,100,1530:.	0/0:26,0:26:PASS:72:.:.:0,72,1072:.	0/0:30,0:30:PASS:81:.:.:0,81,1215:.	0/0:18,0:18:PASS:42:.:.:0,42,630:.	0/0:13,0:13:PASS:39:.:.:0,39,499:.	0/0:19,0:19:PASS:57:.:.:0,57,758:.	0/0:19,0:19:PASS:54:.:.:0,54,810:.	1/1:0,19:19:PASS:56:.:.:661,56,0:.	0/0:30,0:30:PASS:81:.:.:0,81,1215:.	1/1:0,39:39:PASS:99:.:.:1375,117,0:.
5	21522038	G	A	A:0.823899	7.00426	ANN=A|upstream_gene_variant|MODIFIER|AT5G53090|AT5G53090|transcript|AT5G53090.1|protein_coding||c.-1386G>A|||||1327|,A|upstream_gene_variant|MODIFIER|AT5G53100|AT5G53100|transcript|AT5G53100.1|protein_coding||c.-4212G>A|||||4212|,A|downstream_gene_variant|MODIFIER|RCF3|AT5G53060|transcript|AT5G53060.1|protein_coding||c.*3841G>A|||||3491|,A|downstream_gene_variant|MODIFIER|AT5G53070|AT5G53070|tran…	GT:AD:DP:FT:GQ:PGT:PID:PL:PS	1/1:0,33:33:PASS:99:.:.:1377,99,0:.	1/1:0,31:31:PASS:93:.:.:1327,93,0:.	0/0:29,0:29:PASS:81:.:.:0,81,1215:.	1/1:0,23:23:PASS:69:.:.:969,69,0:.	1/1:0,26:26:PASS:78:.:.:1060,78,0:.	1/1:0,17:17:PASS:51:.:.:684,51,0:.	0/0:29,0:29:PASS:81:.:.:0,81,1215:.	0/0:23,0:23:PASS:60:.:.:0,60,900:.	1/1:0,20:20:PASS:60:.:.:815,60,0:.	./.:1,15:16:PASS:12:.:.:580,12,0:.	1/1:0,20:20:PASS:60:.:.:838,60,0:.	1/1:0,19:19:PASS:57:.:.:750,57,0:.	0/0:19,0:19:PASS:48:.:.:0,48,720:.	1/1:0,26:26:PASS:78:.:.:1038,78,0:.	1/1:0,22:22:PASS:66:.:.:933,66,0:.	1/1:0,22:22:PASS:66:.:.:942,66,0:.	1/1:0,20:20:PASS:60:.:.:808,60,0:.	1/1:0,23:23:PASS:69:.:.:981,69,0:.	1/1:0,32:32:PASS:96:.:.:1353,96,0:.	0/0:28,0:28:PASS:81:.:.:0,81,1180:.	0/0:32,0:32:PASS:90:.:.:0,90,1350:.	0/0:26,0:26:PASS:25:.:.:0,25,912:.	1/1:0,21:21:PASS:63:.:.:902,63,0:.	1/1:0,25:25:PASS:75:.:.:1049,75,0:.	1/1:0,28:28:PASS:84:.:.:1181,84,0:.	1/1:0,15:15:PASS:45:.:.:615,45,0:.	1/1:0,20:20:PASS:60:.:.:843,60,0:.	1/1:0,27:27:PASS:81:.:.:1008,81,0:.	1/1:0,31:31:PASS:93:.:.:1224,93,0:.	0/0:39,0:39:PASS:76:.:.:0,76,1440:.	0/0:31,0:31:PASS:81:.:.:0,81,1215:.	1/1:0,40:40:PASS:99:.:.:1478,119,0:.	1/1:0,48:48:PASS:99:.:.:1904,144,0:.	1/1:0,34:34:PASS:99:.:.:1349,102,0:.	1/1:0,27:27:PASS:81:.:.:1083,81,0:.	1/1:0,15:15:PASS:45:.:.:584,45,0:.	1/1:0,17:17:PASS:51:.:.:669,51,0:.	1/1:0,28:28:PASS:84:.:.:1019,84,0:.	1/1:0,11:11:PASS:33:.:.:387,33,0:.	0/0:21,0:21:PASS:60:.:.:0,60,803:.	1/1:0,19:19:PASS:57:.:.:634,57,0:.	0/0:17,0:17:PASS:51:.:.:0,51,624:.
5	21558216	A	G	G:0.18	8.52666	ANN=G|upstream_gene_variant|MODIFIER|PYL8|AT5G53160|transcript|AT5G53160.2|protein_coding||c.-2810A>G|||||2385|,G|upstream_gene_variant|MODIFIER|PYL8|AT5G53160|transcript|AT5G53160.1|protein_coding||c.-2810A>G|||||2502|,G|downstream_gene_variant|MODIFIER|AT5G53150|AT5G53150|transcript|AT5G53150.2|protein_coding||c.*1014A>G|||||624|,G|downstream_gene_variant|MODIFIER|AT5G07955|AT5G07955|transcript…	GT:AD:DP:FT:GQ:PL	0/0:38,0:38:PASS:99:0,105,1575	0/0:39,0:39:PASS:99:0,99,1485	1/1:0,40:40:PASS:99:1692,120,0	0/0:25,0:25:PASS:32:0,32,940	0/0:36,0:36:PASS:90:0,90,1350	0/0:31,0:31:PASS:87:0,87,1305	1/1:1,35:36:PASS:71:1457,71,0	1/1:0,37:37:PASS:99:1585,111,0	0/0:24,0:24:PASS:53:0,53,936	0/0:27,0:27:PASS:72:0,72,1080	0/0:39,0:39:PASS:93:0,93,1395	0/0:26,0:26:PASS:72:0,72,1080	1/1:0,31:31:PASS:93:1275,93,0	0/0:26,0:26:PASS:72:0,72,1060	0/0:38,0:38:PASS:99:0,102,1530	0/0:22,0:22:PASS:60:0,60,900	0/0:18,0:18:PASS:42:0,42,630	0/0:26,0:26:PASS:66:0,66,990	0/0:21,0:21:PASS:60:0,60,900	0/0:32,0:32:PASS:81:0,81,1215	0/0:23,0:23:PASS:51:0,51,765	1/1:0,15:15:PASS:45:634,45,0	0/0:21,0:21:PASS:51:0,51,765	0/0:18,0:18:PASS:51:0,51,765	0/0:21,0:21:PASS:51:0,51,765	0/0:22,0:22:PASS:60:0,60,900	0/0:25,0:25:PASS:72:0,72,1027	0/0:37,0:37:PASS:99:0,99,1485	0/0:39,0:39:PASS:99:0,102,1530	1/1:1,36:37:PASS:70:1428,70,0	1/1:0,49:49:PASS:99:1876,147,0	0/0:37,0:37:PASS:99:0,99,1485	0/0:42,0:42:PASS:99:0,107,1634	0/0:40,0:40:PASS:99:0,102,1530	0/0:30,0:30:PASS:81:0,81,1215	0/0:28,0:28:PASS:66:0,66,961	0/0:16,0:16:PASS:48:0,48,606	0/0:20,0:20:PASS:60:0,60,775	0/0:21,0:21:PASS:60:0,60,767	1/1:0,17:17:PASS:51:604,51,0	0/0:23,0:23:PASS:63:0,63,945	1/1:0,19:19:PASS:57:706,57,0
5	21659440	C	G	G:0.201299	5.55176	ANN=G|upstream_gene_variant|MODIFIER|AT5G53390|AT5G53390|transcript|AT5G53390.1|protein_coding||c.-233G>C|||||73|,G|upstream_gene_variant|MODIFIER|BOB1|AT5G53400|transcript|AT5G53400.1|protein_coding||c.-2148C>G|||||2004|,G|downstream_gene_variant|MODIFIER|AT5G53380|AT5G53380|transcript|AT5G53380.1|protein_coding||c.*2901C>G|||||2718|,G|intergenic_region|MODIFIER|AT5G53390-BOB1|AT5G53390-AT5G5340…	GT:AD:DP:GQ:PL	0/0:34,0:34:99:0,102,1463	1/1:0,41:41:99:1730,123,0	1/1:0,45:45:99:1803,135,0	1/1:0,19:19:57:772,57,0	1/1:0,15:15:45:623,45,0	1/1:0,26:26:78:1112,78,0	1/1:0,22:22:66:927,66,0	1/1:0,24:24:72:949,72,0	1/1:0,34:34:99:1349,102,0	1/1:0,24:24:72:946,72,0	0/0:24,0:24:72:0,72,1058	0/0:38,0:38:99:0,105,1575	1/1:0,19:19:57:778,57,0	0/0:31,0:31:90:0,90,1350	0/0:27,0:27:72:0,72,1080	0/0:21,0:21:63:0,63,879	0/0:23,0:23:57:0,57,855	0/0:21,0:21:49:0,49,837	0/0:25,0:25:66:0,66,990	0/0:21,0:21:60:0,60,887	0/0:24,0:24:60:0,60,900	1/1:0,24:24:72:982,72,0	0/0:21,0:21:60:0,60,900	0/0:16,0:16:42:0,42,630	0/0:21,0:21:60:0,60,900	0/0:22,0:22:63:0,63,945	0/0:25,0:25:72:0,72,1039	0/0:32,0:32:90:0,90,1350	0/0:36,0:36:99:0,102,1530	1/1:0,50:50:99:1929,150,0	1/1:0,35:35:99:1412,105,0	0/0:28,0:28:84:0,84,1158	0/0:37,0:37:99:0,99,1485	0/0:36,0:36:99:0,102,1504	0/0:37,0:37:99:0,99,1317	0/0:29,0:29:27:0,27,897	0/0:14,0:14:42:0,42,538	0/0:20,0:20:51:0,51,765	0/0:20,0:20:60:0,60,683	1/1:0,21:21:63:790,63,0	0/0:32,0:32:90:0,90,1350	1/1:0,17:17:51:654,51,0
5	21660011	C	G	G:0.218543	5.79655	ANN=G|upstream_gene_variant|MODIFIER|AT5G53390|AT5G53390|transcript|AT5G53390.1|protein_coding||c.-804G>C|||||644|,G|upstream_gene_variant|MODIFIER|BOB1|AT5G53400|transcript|AT5G53400.1|protein_coding||c.-1577C>G|||||1433|,G|downstream_gene_variant|MODIFIER|AT5G53380|AT5G53380|transcript|AT5G53380.1|protein_coding||c.*3472C>G|||||3289|,G|intergenic_region|MODIFIER|AT5G53390-BOB1|AT5G53390-AT5G534…	GT:AD:DP:GQ:PGT:PID:PL:PS	0/0:35,0:35:90:.:.:0,90,1350:.	1/1:0,27:27:81:.:.:1149,81,0:.	1/1:0,34:34:99:.:.:1385,102,0:.	1/1:0,18:18:54:.:.:738,54,0:.	1/1:0,30:30:90:.:.:1175,90,0:.	1/1:0,22:22:66:.:.:921,66,0:.	1/1:0,32:32:96:.:.:1340,96,0:.	1/1:0,27:27:81:.:.:1074,81,0:.	1/1:1,22:23:58:.:.:858,58,0:.	1/1:1,23:24:29:.:.:909,29,0:.	0/0:33,0:33:75:.:.:0,75,1125:.	0/0:30,0:30:81:.:.:0,81,1215:.	1/1:0,34:34:99:.:.:1356,102,0:.	0/0:29,0:29:84:.:.:0,84,1230:.	0/0:40,0:40:99:.:.:0,105,1461:.	0/0:29,0:29:78:.:.:0,78,1170:.	0/0:21,0:21:63:.:.:0,63,896:.	0/0:17,0:17:42:.:.:0,42,630:.	0/0:15,0:15:39:.:.:0,39,585:.	0/0:21,0:21:57:.:.:0,57,855:.	0/0:24,0:24:60:.:.:0,60,900:.	1/1:0,24:24:72:.:.:1011,72,0:.	0/0:26,0:26:64:.:.:0,64,1021:.	0/0:29,0:29:60:.:.:0,60,900:.	0/0:22,0:22:60:.:.:0,60,900:.	0/0:29,0:29:72:.:.:0,72,1080:.	0/0:26,0:26:66:.:.:0,66,990:.	0/0:28,0:28:78:.:.:0,78,1170:.	0/0:33,0:33:84:.:.:0,84,1260:.	1/1:0,48:48:99:.:.:1956,144,0:.	1/1:0,42:42:99:.:.:1704,126,0:.	0/0:35,0:35:99:.:.:0,102,1530:.	./.:61,0:61:99:.:.:0,120,1800:.	0/0:40,0:40:99:.:.:0,101,1620:.	0/0:36,0:36:99:.:.:0,99,1485:.	0/0:12,0:12:36:.:.:0,36,474:.	0/0:19,0:19:51:.:.:0,51,765:.	0/0:14,0:14:36:.:.:0,36,540:.	0/0:21,0:21:57:.:.:0,57,855:.	1/1:0,17:17:51:.:.:638,51,0:.	0/0:15,0:15:45:.:.:0,45,592:.	1/1:0,24:24:72:1/1:21660002_T_A:926,72,0:21660002
5	21795669	G	A	A:0.20915	6.54655	ANN=A|missense_variant|MODERATE|GRF7|AT5G53660|transcript|AT5G53660.1|protein_coding|3/3|c.838G>A|p.Gly280Arg|1297/1720|838/1098|280/365||,A|upstream_gene_variant|MODIFIER|AT5G53640|AT5G53640|transcript|AT5G53640.1|protein_coding||c.-4979C>T|||||4979|,A|upstream_gene_variant|MODIFIER|AT5G08015|AT5G08015|transcript|AT5G08015.1|pseudogene||n.-1249C>T|||||1249|,A|upstream_gene_variant|MODIFIER|AT5G5…	GT:AD:DP:GQ:PL	0/0:28,0:28:81:0,81,1215	1/1:0,19:19:57:791,57,0	1/1:0,34:34:99:1392,102,0	1/1:0,10:10:30:399,30,0	1/1:0,15:15:45:635,45,0	1/1:0,17:17:51:700,51,0	1/1:0,20:20:60:820,60,0	1/1:0,16:16:48:664,48,0	1/1:0,14:14:42:556,42,0	1/1:0,16:16:48:643,48,0	0/0:24,0:24:69:0,69,1035	0/0:17,0:17:45:0,45,675	1/1:0,18:18:54:715,54,0	0/0:16,0:16:33:0,33,495	0/0:18,0:18:48:0,48,720	0/0:24,0:24:72:0,72,960	0/0:22,0:22:51:0,51,765	0/0:22,0:22:60:0,60,785	0/0:24,0:24:63:0,63,945	0/0:18,0:18:45:0,45,675	0/0:19,0:19:54:0,54,810	./.:1,21:22:21:832,21,0	0/0:18,0:18:51:0,51,765	0/0:31,0:31:93:0,93,1216	0/0:30,0:30:81:0,81,1215	0/0:21,0:21:63:0,63,837	./.:7,0:7:18:0,18,270	0/0:20,0:20:54:0,54,810	0/0:20,0:20:48:0,48,720	1/1:0,33:33:98:1250,98,0	1/1:0,34:34:99:1241,101,0	0/0:26,0:26:72:0,72,1053	0/0:40,0:40:99:0,102,1530	0/0:17,0:17:51:0,51,700	0/0:28,0:28:72:0,72,1117	0/0:20,0:20:54:0,54,810	0/0:22,0:22:57:0,57,855	0/0:17,0:17:48:0,48,720	0/0:15,0:15:39:0,39,585	1/1:0,18:18:54:713,54,0	0/0:31,0:31:90:0,90,1350	1/1:0,26:26:77:855,77,0
5	22049934	T	A	A:0.171975	8.49913	ANN=A|upstream_gene_variant|MODIFIER|VIII-2|AT5G54280|transcript|AT5G54280.2|protein_coding||c.-4099A>T|||||3576|,A|upstream_gene_variant|MODIFIER|CcdA|AT5G54290|transcript|AT5G54290.2|protein_coding||c.-1163T>A|||||1100|,A|upstream_gene_variant|MODIFIER|AT5G08175|AT5G08175|transcript|AT5G08175.1|pseudogene||n.-4938T>A|||||4938|,A|upstream_gene_variant|MODIFIER|VIII-2|AT5G54280|transcript|AT5G542…	GT:AD:DP:GQ:PL	0/0:37,0:37:99:0,102,1530	0/0:33,0:33:86:0,86,1264	1/1:0,36:36:99:1466,108,0	0/0:23,0:23:63:0,63,945	0/0:27,0:27:69:0,69,1035	0/0:38,0:38:99:0,99,1485	1/1:1,29:30:56:1154,56,0	1/1:2,36:38:37:1307,37,0	0/0:29,0:29:66:0,66,990	0/0:19,0:19:54:0,54,810	0/0:34,0:34:84:0,84,1260	0/0:29,0:29:75:0,75,1125	1/1:0,40:40:99:1621,120,0	0/0:31,0:31:90:0,90,1239	0/0:30,0:30:81:0,81,1215	0/0:22,0:22:60:0,60,900	0/0:20,0:20:42:0,42,630	0/0:20,0:20:51:0,51,765	0/0:32,0:32:84:0,84,1260	0/0:32,0:32:90:0,90,1350	0/0:22,0:22:54:0,54,810	1/1:0,22:22:66:904,66,0	0/0:20,0:20:57:0,57,855	0/0:24,0:24:72:0,72,981	0/0:21,0:21:63:0,63,825	0/0:18,0:18:45:0,45,675	0/0:16,0:16:48:0,48,669	0/0:30,0:30:90:0,90,1227	0/0:36,0:36:99:0,99,1485	1/1:0,35:35:99:1417,105,0	./.:2,55:57:92:2147,92,0	0/0:32,0:32:90:0,90,1286	0/0:45,0:45:99:0,107,1710	0/0:39,0:39:99:0,99,1485	0/0:30,0:30:81:0,81,1215	0/0:31,0:31:55:0,55,1134	0/0:27,0:27:31:0,31,836	0/0:19,0:19:54:0,54,810	0/0:22,0:22:60:0,60,820	1/1:0,22:22:66:788,66,0	0/0:25,0:25:72:0,72,980	1/1:0,26:26:78:966,78,0
[truncated: 124 more columns]

## Sheet: Table_S10
Table S10: Genotype information at MGR5 L77fs (chr5:21394004) in Santo Antão accessions based on the VCF published in Fulgione et al 2022.
SeqID	SampleID	Cluster	Population	Latitude	Longitude	MGR5_L77fs
2876_AL	S1-1	S_Fig	SantoAntao_LomboFigueira_S1	17.1037	-25.0409	ancestral
22615	S1-100	S_Fig	SantoAntao_LomboFigueira_S1	17.1037	-25.0409	ancestral
13583	S1-3	S_Fig	SantoAntao_LomboFigueira_S1	17.1037	-25.0409	ancestral
13582	S1-5	S_Fig	SantoAntao_LomboFigueira_S1	17.1037	-25.0409	ancestral
3968_A	S1-501	S_Fig	SantoAntao_LomboFigueira_S1	17.1037	-25.0409	ancestral
3968_B	S1-502	S_Fig	SantoAntao_LomboFigueira_S1	17.1037	-25.0409	ancestral
3968_C	S1-504	S_Fig	SantoAntao_LomboFigueira_S1	17.1037	-25.0409	ancestral
22628	S10-100	S_Pico	SantoAntao_Pico_S10	17.1061	-25.0272	ancestral
2876_AM	S10-101	S_Pico	SantoAntao_Pico_S10	17.1061	-25.0272	ancestral
22637	S10-102	S_Pico	SantoAntao_Pico_S10	17.1061	-25.0272	ancestral
22619	S10-105	S_Pico	SantoAntao_Pico_S10	17.1061	-25.0272	ancestral
27158	S10-12	S_Pico	SantoAntao_Pico_S10	17.1061	-25.0272	ancestral
15673	S10-16	S_Pico	SantoAntao_Pico_S10	17.1061	-25.0272	ancestral
15671	S10-29	S_Pico	SantoAntao_Pico_S10	17.1061	-25.0272	ancestral
15672	S10-5	S_Pico	SantoAntao_Pico_S10	17.1061	-25.0272	ancestral
3541_H	S10-open-2	S_Pico	SantoAntao_Pico_S10	17.1061	-25.0272	ancestral
3541_N	S10-open-4	S_Pico	SantoAntao_Pico_S10	17.1061	-25.0272	ancestral
3619_P	S10-open-3	S_Pico	SantoAntao_Pico_S10	17.1061	-25.0272	ancestral
2876_AN	S11-100	S_Espong	SantoAntao_Espongeiro_S11	17.3442	-25.2442	ancestral
22620	S11-101	S_Espong	SantoAntao_Espongeiro_S11	17.3442	-25.2442	derived
22642	S11-102	S_Espong	SantoAntao_Espongeiro_S11	17.3442	-25.2442	ancestral
22623	S11-103	S_Espong	SantoAntao_Espongeiro_S11	17.3442	-25.2442	ancestral
2876_AO	S11-105	S_Espong	SantoAntao_Espongeiro_S11	17.3442	-25.2442	ancestral
15674	S11-14	S_Espong	SantoAntao_Espongeiro_S11	17.3442	-25.2442	derived
35517	S11-19	S_Espong	SantoAntao_Espongeiro_S11	17.3442	-25.2442	derived
16293	S11-20	S_Espong	SantoAntao_Espongeiro_S11	17.3442	-25.2442	ancestral
2876_AP	S11-28	S_Espong	SantoAntao_Espongeiro_S11	17.3442	-25.2442	ancestral
27169	S11-33	S_Espong	SantoAntao_Espongeiro_S11	17.3442	-25.2442	ancestral
27174	S11-35	S_Espong	SantoAntao_Espongeiro_S11	17.3442	-25.2442	ancestral
27181	S11-36	S_Espong	SantoAntao_Espongeiro_S11	17.3442	-25.2442	ancestral
16151	S11-38	S_Espong	SantoAntao_Espongeiro_S11	17.3442	-25.2442	ancestral
27182	S11-41	S_Espong	SantoAntao_Espongeiro_S11	17.3442	-25.2442	derived
27175	S11-45	S_Espong	SantoAntao_Espongeiro_S11	17.3442	-25.2442	derived
27170	S11-48	S_Espong	SantoAntao_Espongeiro_S11	17.3442	-25.2442	ancestral
27160	S11-54	S_Espong	SantoAntao_Espongeiro_S11	17.3442	-25.2442	ancestral
35516	S11-57	S_Espong	SantoAntao_Espongeiro_S11	17.3442	-25.2442	ancestral
2876_D	S11-60	S_Espong	SantoAntao_Espongeiro_S11	17.3442	-25.2442	ancestral
27161	S11-61	S_Espong	SantoAntao_Espongeiro_S11	17.3442	-25.2442	ancestral
27162	S11-62	S_Espong	SantoAntao_Espongeiro_S11	17.3442	-25.2442	ancestral
15675	S11-63	S_Espong	SantoAntao_Espongeiro_S11	17.3442	-25.2442	ancestral
27180	S11-9	S_Espong	SantoAntao_Espongeiro_S11	17.3442	-25.2442	derived
2876_W	S11-R2-T2-15-233	S_Espong	SantoAntao_Espongeiro_S11	17.3442	-25.2442	ancestral
22631	S15-1	S_Espong	SantoAntao_Espongeiro_S11	17.1104	-25.0855	ancestral
22616	S15-13	S_Espong	SantoAntao_Espongeiro_S15	17.1104	-25.0855	ancestral
22641	S15-14	S_Espong	SantoAntao_Espongeiro_S15	17.1104	-25.0855	ancestral
22609	S15-15	S_Espong	SantoAntao_Espongeiro_S15	17.1104	-25.0855	ancestral
20681	S15-2	S_Espong	SantoAntao_Espongeiro_S15	17.1104	-25.0855	ancestral
20682	S15-3	S_Espong	SantoAntao_Espongeiro_S15	17.1104	-25.0855	ancestral
22013	S15-5	S_Espong	SantoAntao_Espongeiro_S15	17.1104	-25.0855	ancestral
22622	S15-6	S_Espong	SantoAntao_Espongeiro_S15	17.1104	-25.0855	ancestral
22634	S15-7	S_Espong	SantoAntao_Espongeiro_S15	17.1104	-25.0855	ancestral
22636	S15-8	S_Espong	SantoAntao_Espongeiro_S15	17.1104	-25.0855	ancestral
2876_C	S15-T1-15-11	S_Espong	SantoAntao_Espongeiro_S15	17.1104	-25.0855	ancestral
2876_O	S15-T1-15-25	S_Espong	SantoAntao_Espongeiro_S15	17.1104	-25.0855	ancestral
2876_N	S15-T1-15-31	S_Espong	SantoAntao_Espongeiro_S15	17.1104	-25.0855	ancestral
2876_M	S15-T1-15-4	S_Espong	SantoAntao_Espongeiro_S15	17.1104	-25.0855	ancestral
2876_R	S15-T2-15-1	S_Espong	SantoAntao_Espongeiro_S15	17.1104	-25.0855	ancestral
2876_AB	S15-T2-15-13	S_Espong	SantoAntao_Espongeiro_S15	17.1104	-25.0855	ancestral
2876_F	S15-T2-15-21	S_Espong	SantoAntao_Espongeiro_S15	17.1104	-25.0855	ancestral
2876_E	S15-T2-15-31	S_Espong	SantoAntao_Espongeiro_S15	17.1104	-25.0855	ancestral
2876_X	S15-T2-15-41	S_Espong	SantoAntao_Espongeiro_S15	17.1104	-25.0855	ancestral
2876_A	S15-T3-15-10	S_Espong	SantoAntao_Espongeiro_S15	17.1104	-25.0855	ancestral
2876_S	S15-T3-15-2	S_Espong	SantoAntao_Espongeiro_S15	17.1104	-25.0855	ancestral
2876_G	S15-T3-15-27	S_Espong	SantoAntao_Espongeiro_S15	17.1104	-25.0855	ancestral
2876_AR	S16-2	S_Espong	SantoAntao_Espongeiro_S16	17.1083	-25.081	ancestral
2876_AS	S16-3	S_Espong	SantoAntao_Espongeiro_S16	17.1083	-25.081	ancestral
20686	S16-5	S_Espong	SantoAntao_Espongeiro_S16	17.1083	-25.081	ancestral
20684	S16-7	S_Espong	SantoAntao_Espongeiro_S16	17.1083	-25.081	derived
20685	S16-8	S_Espong	SantoAntao_Espongeiro_S16	17.1083	-25.081	ancestral
2876_K	S16-L-15-4	S_Espong	SantoAntao_Espongeiro_S16	17.1083	-25.081	ancestral
2876_Q	S16-T1-15-11	S_Espong	SantoAntao_Espongeiro_S16	17.1083	-25.081	ancestral
2876_L	S16-T1-15-37	S_Espong	SantoAntao_Espongeiro_S16	17.1083	-25.081	ancestral
2876_J	S16-T1-15-47	S_Espong	SantoAntao_Espongeiro_S16	17.1083	-25.081	ancestral
2876_I	S16-T1-15-59	S_Espong	SantoAntao_Espongeiro_S16	17.1083	-25.081	derived
2876_H	S16-T1-15-6	S_Espong	SantoAntao_Espongeiro_S16	17.1083	-25.081	ancestral
2876_P	S16-T2-15-1	S_Espong	SantoAntao_Espongeiro_S16	17.1083	-25.081	ancestral
2876_B	S17-1	S_Espong	SantoAntao_Espongeiro_S17	17.1068	-25.079	ancestral
22627	S17-2	S_Espong	SantoAntao_Espongeiro_S17	17.1068	-25.079	ancestral
22639	S18-1	S_Espong	SantoAntao_Espongeiro_S18	17.1154	-25.0809	derived
20683	S18-2	S_Espong	SantoAntao_Espongeiro_S18	17.1154	-25.0809	derived
22630	S18-3	S_Espong	SantoAntao_Espongeiro_S18	17.1154	-25.0809	ancestral
22643	S18-4	S_Espong	SantoAntao_Espongeiro_S18	17.1154	-25.0809	ancestral
27163	S18-5	S_Espong	SantoAntao_Espongeiro_S18	17.1154	-25.0809	ancestral
22633	S19-1	S_Espong	SantoAntao_Espongeiro_S19	17.1058	-25.0882	ancestral
20687	S19-2	S_Espong	SantoAntao_Espongeiro_S19	17.1058	-25.0882	ancestral
2876_AA	S19-T2-15-13	S_Espong	SantoAntao_Espongeiro_S19	17.1058	-25.0882	ancestral
2876_U	S19-T2-15-8	S_Espong	SantoAntao_Espongeiro_S19	17.1058	-25.0882	ancestral
3541_Y	S20-13	S_Cova	SantoAntao_Cova_S20	17.1041	-25.0607	derived
3968_K	S20-201	S_Cova	SantoAntao_Cova_S20	17.1041	-25.0607	derived
3968_L	S20-203	S_Cova	SantoAntao_Cova_S20	17.1041	-25.0607	derived
3968_M	S20-204	S_Cova	SantoAntao_Cova_S20	17.1041	-25.0607	derived
3968_N	S20-205	S_Cova	SantoAntao_Cova_S20	17.1041	-25.0607	derived
3968_O	S20-206	S_Cova	SantoAntao_Cova_S20	17.1041	-25.0607	derived
3968_P	S20-207	S_Cova	SantoAntao_Cova_S20	17.1041	-25.0607	derived
3968_Q	S20-208	S_Cova	SantoAntao_Cova_S20	17.1041	-25.0607	derived
3968_R	S20-209	S_Cova	SantoAntao_Cova_S20	17.1041	-25.0607	derived
3968_S	S20-210	S_Cova	SantoAntao_Cova_S20	17.1041	-25.0607	derived
3541_AF	S20-7	S_Cova	SantoAntao_Cova_S20	17.1041	-25.0607	derived
3536_AE	S20-9	S_Cova	SantoAntao_Cova_S20	17.1041	-25.0607	derived
3541_F	S21-1	S_Pico	SantoAntao_Pico_S21	17.1143	-25.0779	ancestral
4073_K	S21-10	S_Pico	SantoAntao_Pico_S21	17.1143	-25.0779	ancestral
4073_I	S21-8	S_Pico	SantoAntao_Pico_S21	17.1143	-25.0779	ancestral
4073_J	S21-9	S_Pico	SantoAntao_Pico_S21	17.1143	-25.0779	ancestral
3968_AM	S23-101	S_Espong	SantoAntao_Espongeiro_S23	17.1055	-25.0777	derived
3968_AN	S23-105	S_Espong	SantoAntao_Espongeiro_S23	17.1055	-25.0777	ancestral
3541_AB	S23-4	S_Espong	SantoAntao_Espongeiro_S23	17.1055	-25.0777	ancestral
3536_W	S24-1-1	S_Espong	SantoAntao_Espongeiro_S24	17.1058	-25.0769	ancestral
3968_AO	S24-1-102	S_Espong	SantoAntao_Espongeiro_S24	17.1058	-25.0769	ancestral
3968_AP	S24-1-103	S_Espong	SantoAntao_Espongeiro_S24	17.1058	-25.0769	ancestral
3541_L	S24-3-2	S_Espong	SantoAntao_Espongeiro_S24	17.1048	-25.0757	ancestral
3541_T	S25-1	S_Espong	SantoAntao_Espongeiro_S25	17.1073	-25.0827	derived
3968_AQ	S25-3	S_Espong	SantoAntao_Espongeiro_S25	17.1073	-25.0827	derived
3968_AR	S25-5	S_Espong	SantoAntao_Espongeiro_S25	17.1073	-25.0827	derived
4073_A	S26-3	S_Pico	SantoAntao_Pico_S26	17.1	-25.0307	ancestral
4073_B	S26-4	S_Pico	SantoAntao_Pico_S26	17.1	-25.0307	ancestral
4073_C	S26-6	S_Pico	SantoAntao_Pico_S26	17.1	-25.0307	ancestral
4073_D	S26-7	S_Pico	SantoAntao_Pico_S26	17.1	-25.0307	ancestral
4073_E	S26-8	S_Pico	SantoAntao_Pico_S26	17.1	-25.0307	ancestral
3968_T	S27-202	S_Pico	SantoAntao_Pico_S27	17.0989	-25.0289	ancestral
3968_U	S27-203	S_Pico	SantoAntao_Pico_S27	17.0989	-25.0289	ancestral
3968_V	S27-204	S_Pico	SantoAntao_Pico_S27	17.0989	-25.0289	ancestral
3968_W	S27-205	S_Pico	SantoAntao_Pico_S27	17.0989	-25.0289	ancestral
3968_X	S28-1	S_Pico	SantoAntao_Pico_S28	17.1026	-25.0252	ancestral
3968_Y	S28-201	S_Pico	SantoAntao_Pico_S28	17.1026	-25.0252	ancestral
3968_Z	S28-202	S_Pico	SantoAntao_Pico_S28	17.1026	-25.0252	ancestral
3968_AA	S28-203	S_Pico	SantoAntao_Pico_S28	17.1026	-25.0252	ancestral
3968_AB	S28-3	S_Pico	SantoAntao_Pico_S28	17.1026	-25.0252	ancestral
3968_AC	S28-4	S_Pico	SantoAntao_Pico_S28	17.1026	-25.0252	ancestral
3968_AD	S28-5	S_Pico	SantoAntao_Pico_S28	17.1026	-25.0252	ancestral
3968_AE	S29-1-1	S_Pico	SantoAntao_Pico_S29	17.0959	-25.0203	ancestral
3968_AF	S29-1-4	S_Pico	SantoAntao_Pico_S29	17.0959	-25.0203	ancestral
3968_AG	S29-2-1	S_Pico	SantoAntao_Pico_S29	17.0959	-25.0203	ancestral
3968_AH	S29-2-4	S_Pico	SantoAntao_Pico_S29	17.0959	-25.0203	ancestral
3968_AI	S29-3-2	S_Pico	SantoAntao_Pico_S29	17.0959	-25.0203	ancestral
3968_AJ	S29-4-3	S_Pico	SantoAntao_Pico_S29	17.0959	-25.0203	ancestral
3968_AK	S29-5-1	S_Pico	SantoAntao_Pico_S29	17.0959	-25.0203	ancestral
3968_AL	S29-5-4	S_Pico	SantoAntao_Pico_S29	17.0959	-25.0203	ancestral
13175	S3-1	S_Espong	SantoAntao_Espongeiro_S3	17.1179	-25.0643	ancestral
2876_AT	S3-100	S_Espong	SantoAntao_Espongeiro_S3	17.1179	-25.0643	ancestral
12911	S3-11	S_Espong	SantoAntao_Espongeiro_S3	17.1179	-25.0643	ancestral
12912	S3-12	S_Espong	SantoAntao_Espongeiro_S3	17.1179	-25.0643	derived
13179	S3-2	S_Espong	SantoAntao_Espongeiro_S3	17.1179	-25.0643	ancestral
13172	S3-3	S_Espong	SantoAntao_Espongeiro_S3	17.1179	-25.0643	ancestral
13173	S3-4	S_Espong	SantoAntao_Espongeiro_S3	17.1179	-25.0643	ancestral
13183	S3-5	S_Espong	SantoAntao_Espongeiro_S3	17.1179	-25.0643	ancestral
12849	S3-9	S_Espong	SantoAntao_Espongeiro_S3	17.1179	-25.0643	NaN
12914	S4-B16	S_Espong	SantoAntao_Espongeiro_S4	17.1136	-25.0758	ancestral
2876_AK	S4-B2-2	S_Espong	SantoAntao_Espongeiro_S4	17.1136	-25.0758	ancestral
12766	S4-B2-4	S_Espong	SantoAntao_Espongeiro_S4	17.1136	-25.0758	ancestral
13580	S4-B2-5	S_Espong	SantoAntao_Espongeiro_S4	17.1136	-25.0758	ancestral
13581	S4-B2-9	S_Espong	SantoAntao_Espongeiro_S4	17.1136	-25.0758	derived
27177	S4-B3-14	S_Espong	SantoAntao_Espongeiro_S4	17.1136	-25.0758	ancestral
2876_Y	S4-T1-15-1	S_Espong	SantoAntao_Espongeiro_S4	17.1136	-25.0758	ancestral
2876_AU	S5-10	S_Espong	SantoAntao_Espongeiro_S5	17.1059	-25.0881	derived
22624	S5-100	S_Espong	SantoAntao_Espongeiro_S5	17.1059	-25.0881	derived
22632	S5-101	S_Espong	SantoAntao_Espongeiro_S5	17.1059	-25.0881	derived
22618	S5-102	S_Espong	SantoAntao_Espongeiro_S5	17.1059	-25.0881	derived
13177	S5-8	S_Espong	SantoAntao_Espongeiro_S5	17.1059	-25.0881	derived
13178	S5-9	S_Espong	SantoAntao_Espongeiro_S5	17.1059	-25.0881	derived
2876_AE	S5-S2-15-2	S_Espong	SantoAntao_Espongeiro_S5	17.1059	-25.0881	derived
13578	S7-B5	S_Espong	SantoAntao_Espongeiro_S7	17.1033	-25.09	ancestral
15668	S7-B10	S_Espong	SantoAntao_Espongeiro_S7	17.1033	-25.09	ancestral
2876_AV	S7-B100	S_Espong	SantoAntao_Espongeiro_S7	17.1033	-25.09	ancestral
22629	S7-B108	S_Espong	SantoAntao_Espongeiro_S7	17.1033	-25.09	ancestral
27165	S7-B11	S_Espong	SantoAntao_Espongeiro_S7	17.1033	-25.09	ancestral
35518	S7-B12	S_Espong	SantoAntao_Espongeiro_S7	17.1033	-25.09	ancestral
16150	S7-B15	S_Espong	SantoAntao_Espongeiro_S7	17.1033	-25.09	ancestral
35519	S7-B2	S_Espong	SantoAntao_Espongeiro_S7	17.1033	-25.09	ancestral
27172	S7-B20	S_Espong	SantoAntao_Espongeiro_S7	17.1033	-25.09	ancestral
2876_AW	S7-T3	S_Espong	SantoAntao_Espongeiro_S7	17.1033	-25.09	ancestral
15669	S7-T1	S_Espong	SantoAntao_Espongeiro_S7	17.1033	-25.09	ancestral
2876_AD	S7-T1-15-2	S_Espong	SantoAntao_Espongeiro_S7	17.1033	-25.09	ancestral
2876_Z	S7-T1-15-28	S_Espong	SantoAntao_Espongeiro_S7	17.1033	-25.09	ancestral
2876_AF	S7-T1-15-47	S_Espong	SantoAntao_Espongeiro_S7	17.1033	-25.09	ancestral
2876_T	S7-T1-15-70	S_Espong	SantoAntao_Espongeiro_S7	17.1033	-25.09	ancestral
2876_V	S7-T1-15-89	S_Espong	SantoAntao_Espongeiro_S7	17.1033	-25.09	ancestral
22617	S7-T100	S_Espong	SantoAntao_Espongeiro_S7	17.1033	-25.09	ancestral
27179	S7-T2	S_Espong	SantoAntao_Espongeiro_S7	17.1033	-25.09	ancestral
3968_E	S8-501	S_Fig	SantoAntao_LomboFigueira_S8	17.1039	-25.042	ancestral
3968_F	S8-502	S_Fig	SantoAntao_LomboFigueira_S8	17.1039	-25.042	ancestral
3968_G	S8-503	S_Fig	SantoAntao_LomboFigueira_S8	17.1039	-25.042	ancestral
3968_H	S8-504	S_Fig	SantoAntao_LomboFigueira_S8	17.1039	-25.042	ancestral
3968_I	S8-505	S_Fig	SantoAntao_LomboFigueira_S8	17.1039	-25.042	ancestral
3968_J	S8-506	S_Fig	SantoAntao_LomboFigueira_S8	17.1039	-25.042	ancestral
22626	S8-B100	S_Fig	SantoAntao_LomboFigueira_S8	17.1039	-25.042	ancestral
16292	S8-B9	S_Fig	SantoAntao_LomboFigueira_S8	17.1039	-25.042	ancestral
2876_AC	S8-T1-15-23	S_Fig	SantoAntao_LomboFigueira_S8	17.1039	-25.042	ancestral
15670	S9-1	S_Pico	SantoAntao_Pico_S9	17.1063	-25.0285	ancestral
3536_X	SCratera	S_Espong	SantoAntao_Espongeiro_Scratera	17.1126	-25.0609	ancestral
								153	ancestral
								35	derived
								0.228758	frequency
